# Supplementary material for: A high-throughput quantification of resin and rubber contents in Parthenium argentatum using near-infrared (NIR) spectroscopy
Source: Plant Methods. 2019 Dec 17;15:154. doi: 10.1186/s13007-019-0544-3 (PMC6916029; doi:10.1186/s13007-019-0544-3)
Supplement: Supplementary file 1 — Additional file 1: Table S1. Regression coefficients across the whole NIR spectrum wavelengths obtained from samples grown under different irrigation conditions (i.e. DRY and IRR). [file 13007_2019_544_MOESM1_ESM.xlsx]

## Sheet: Table S1
Table S1. Regression coefficients across the whole NIR spectrum wavelengths obtained from samples grown under different irrigation conditions (i.e. DRY and IRR)
Wavelength	Environment	Adj_resin	Adj_rubber	Enviroment	Adj_resin	Adj_rubber
761	DRY	7.13461	3.20779	IRR	3.12939	2.46887
762	DRY	4.69953	3.74488	IRR	3.6537	1.95279
763	DRY	4.53049	3.52572	IRR	3.76426	1.62016
764	DRY	6.359	2.82701	IRR	3.40005	1.54373
765	DRY	7.07341	2.72778	IRR	3.2676	1.19491
766	DRY	6.25462	2.67192	IRR	2.85469	0.626465
767	DRY	4.12205	2.46018	IRR	2.55068	0.174267
768	DRY	1.68774	2.00528	IRR	3.10699	0.0632181
769	DRY	1.58415	1.4906	IRR	3.51247	0.120963
770	DRY	1.41125	1.74298	IRR	1.79884	0.644212
771	DRY	1.92951	2.04435	IRR	-0.460444	1.53814
772	DRY	3.59215	1.71191	IRR	-1.00423	2.19089
773	DRY	2.74308	1.57718	IRR	-0.24366	2.32802
774	DRY	1.31952	1.9935	IRR	0.0328473	2.23726
775	DRY	0.326239	2.72932	IRR	-0.877495	2.36138
776	DRY	0.12731	3.06806	IRR	-1.44172	2.65363
777	DRY	2.2277	2.50745	IRR	-0.334836	2.30473
778	DRY	3.8878	2.14435	IRR	0.49497	1.68659
779	DRY	3.33858	2.66604	IRR	0.48464	1.37199
780	DRY	2.52496	3.24747	IRR	1.06726	1.09273
781	DRY	1.57313	3.74342	IRR	1.86013	0.788905
782	DRY	1.00173	4.05015	IRR	3.06217	0.708821
783	DRY	1.24739	4.32271	IRR	3.75066	0.767089
784	DRY	1.98337	3.98205	IRR	3.67127	0.305599
785	DRY	3.36902	3.50518	IRR	2.80032	0.0951462
786	DRY	4.34378	3.40487	IRR	1.91099	0.151159
787	DRY	3.82968	3.48112	IRR	1.80955	-0.161423
788	DRY	3.33729	3.08704	IRR	0.916474	-0.474014
789	DRY	2.74416	2.38354	IRR	0.4614	-0.513588
790	DRY	2.85812	1.79594	IRR	0.93896	-0.226486
791	DRY	4.46448	1.86851	IRR	2.09145	0.432196
792	DRY	5.16396	1.91061	IRR	2.81953	0.867467
793	DRY	5.23829	1.60321	IRR	3.09416	0.590536
794	DRY	4.99811	1.17034	IRR	3.13913	-0.0520685
795	DRY	3.34551	1.28053	IRR	2.76273	-0.0909849
796	DRY	2.29953	1.4157	IRR	2.20204	0.289253
797	DRY	2.74277	1.22645	IRR	2.73498	0.593469
798	DRY	4.30342	0.822433	IRR	4.75082	0.591981
799	DRY	5.86988	0.399485	IRR	5.67473	0.547715
800	DRY	5.91704	0.819799	IRR	5.6228	0.399302
801	DRY	5.22412	1.59856	IRR	5.29951	0.0515737
802	DRY	5.43184	1.55435	IRR	5.12644	-0.0320421
803	DRY	6.41119	1.1811	IRR	5.21784	0.873654
804	DRY	7.37532	1.0668	IRR	4.47138	1.92965
805	DRY	7.4887	1.08264	IRR	3.18063	2.19506
806	DRY	7.03142	0.595705	IRR	2.81017	1.36993
807	DRY	6.38212	0.32085	IRR	2.37631	0.868595
808	DRY	5.38615	0.388975	IRR	2.51193	0.850271
809	DRY	3.88673	0.816773	IRR	3.42836	1.02047
810	DRY	1.49985	1.24218	IRR	3.96335	0.813092
811	DRY	0.0344303	1.84914	IRR	3.20687	0.633948
812	DRY	0.364946	2.35903	IRR	1.69716	0.73081
813	DRY	1.8973	2.2284	IRR	0.56105	0.733019
814	DRY	2.26455	2.20833	IRR	0.0350311	-0.0124445
815	DRY	2.46262	2.16127	IRR	0.0187425	-0.604879
816	DRY	2.86742	2.08795	IRR	0.489798	-0.50407
817	DRY	3.22244	2.25075	IRR	1.8342	0.0356412
818	DRY	4.52122	2.40196	IRR	3.08672	-0.0483045
819	DRY	5.94222	2.50636	IRR	4.41258	-0.0595775
820	DRY	7.06085	2.3188	IRR	5.12362	0.152746
821	DRY	8.42057	1.64934	IRR	3.74158	-0.389184
822	DRY	9.88087	1.63944	IRR	2.49878	-0.732074
823	DRY	10.471	1.91242	IRR	1.86347	-0.272067
824	DRY	9.91428	1.67279	IRR	1.96576	0.691336
825	DRY	9.71017	0.538558	IRR	3.46997	1.25802
826	DRY	8.54802	-0.140828	IRR	4.71141	0.977238
827	DRY	6.2636	-0.117495	IRR	5.83403	0.475348
828	DRY	3.65667	-0.000562682	IRR	7.48204	0.60933
829	DRY	2.45656	-0.221391	IRR	8.38487	1.14195
830	DRY	2.25249	0.0627488	IRR	8.00166	1.14848
831	DRY	1.89836	0.767896	IRR	6.83992	0.541944
832	DRY	0.995675	1.12815	IRR	5.78504	0.100557
833	DRY	1.61621	0.96558	IRR	4.05631	0.483489
834	DRY	3.45989	0.262522	IRR	2.84616	0.882214
835	DRY	4.97616	-0.155838	IRR	2.25957	0.775252
836	DRY	4.76374	0.559549	IRR	1.15103	0.340074
837	DRY	5.16704	0.647471	IRR	-0.414222	0.228135
838	DRY	5.42307	0.462799	IRR	-1.32589	0.255867
839	DRY	4.8423	0.607719	IRR	-1.18978	0.145656
840	DRY	4.14727	1.03562	IRR	-0.700693	-0.06017
841	DRY	3.13041	1.38366	IRR	0.238979	-0.046649
842	DRY	2.42418	1.39215	IRR	-0.0331266	-0.338094
843	DRY	2.38175	1.18584	IRR	-1.83072	-0.810576
844	DRY	2.2409	1.30924	IRR	-2.17796	-0.00575421
845	DRY	0.631946	1.16379	IRR	-2.28626	0.618314
846	DRY	-0.313244	0.737509	IRR	-1.92841	0.777062
847	DRY	1.13248	0.484854	IRR	-0.863996	0.875651
848	DRY	0.981884	0.776094	IRR	-1.31082	0.773927
849	DRY	0.264504	0.990137	IRR	-0.239753	0.796308
850	DRY	0.0547681	0.897187	IRR	2.04801	0.732863
851	DRY	0.447354	0.786344	IRR	3.07566	0.145279
852	DRY	0.540461	1.06718	IRR	4.13401	-0.57102
853	DRY	-0.0434881	1.20291	IRR	4.43219	-0.818792
854	DRY	-1.05353	0.824325	IRR	3.08333	-0.638873
855	DRY	-1.63987	0.123399	IRR	0.0153881	-0.687343
856	DRY	-0.287653	-0.306627	IRR	-2.33601	-0.984838
857	DRY	0.967437	-0.209556	IRR	-3.49546	-1.62205
858	DRY	1.02027	0.206575	IRR	-2.94336	-2.09694
859	DRY	0.872913	0.447315	IRR	-0.160421	-1.63236
860	DRY	-1.11361	0.403521	IRR	1.16385	-1.48852
861	DRY	-3.87831	0.407591	IRR	1.01936	-1.57916
862	DRY	-5.67847	0.380743	IRR	0.777183	-1.72345
863	DRY	-5.84459	-0.253638	IRR	1.00128	-2.29102
864	DRY	-3.72666	-0.296119	IRR	-0.220704	-2.39806
865	DRY	-0.688692	-0.210888	IRR	-1.94063	-2.02787
866	DRY	1.91936	-0.542675	IRR	-2.35778	-1.4977
867	DRY	4.39677	-0.704936	IRR	-1.68977	-0.929997
868	DRY	6.23753	-0.124982	IRR	-0.634344	-0.528891
869	DRY	6.76698	0.378611	IRR	-0.280421	-0.38849
870	DRY	5.5706	0.213985	IRR	-0.892956	-0.495269
871	DRY	4.63044	1.06217	IRR	0.22662	-0.397956
872	DRY	2.31228	2.12276	IRR	1.06533	-0.0164832
873	DRY	-0.543365	2.59293	IRR	0.329644	0.333079
874	DRY	-2.1427	2.30952	IRR	-1.21907	0.254128
875	DRY	-5.21967	1.74404	IRR	-2.90738	-0.123051
876	DRY	-7.36033	0.995706	IRR	-4.23782	-0.697315
877	DRY	-6.77629	0.243361	IRR	-4.73309	-1.06868
878	DRY	-4.21842	-0.227752	IRR	-4.55632	-1.0091
879	DRY	-4.44138	-0.0809497	IRR	-4.27034	-1.14994
880	DRY	-6.63896	-0.138686	IRR	-3.46855	-1.12889
881	DRY	-8.61982	-1.12907	IRR	-2.75413	-1.36722
882	DRY	-9.52029	-2.89037	IRR	-3.61282	-2.89606
883	DRY	-9.38259	-3.88643	IRR	-3.93326	-3.85081
884	DRY	-7.02275	-3.9952	IRR	-5.22149	-3.95594
885	DRY	-3.80556	-3.88217	IRR	-7.44479	-3.69968
886	DRY	-2.80482	-3.81996	IRR	-8.45914	-3.34663
887	DRY	-1.76405	-3.88854	IRR	-8.65829	-3.38142
888	DRY	-0.726319	-3.69122	IRR	-8.88183	-3.2218
889	DRY	-0.345353	-2.59368	IRR	-9.14082	-2.42104
890	DRY	-1.96716	-1.29646	IRR	-8.67058	-1.68696
891	DRY	-3.60486	-1.09426	IRR	-7.77813	-1.34109
892	DRY	-4.64264	-1.07081	IRR	-5.88772	-0.544457
893	DRY	-5.57182	-0.15872	IRR	-3.44123	0.541191
894	DRY	-6.05895	0.456194	IRR	-2.38659	0.482148
895	DRY	-4.81465	0.399497	IRR	-1.48212	-0.495202
896	DRY	-2.52012	0.166241	IRR	0.367572	-1.43225
897	DRY	-1.20718	0.0841062	IRR	2.99148	-1.6504
898	DRY	0.0531608	-0.180866	IRR	3.76868	-1.46757
899	DRY	2.24386	0.377648	IRR	6.03212	-1.17434
900	DRY	5.00635	0.956837	IRR	8.70926	-0.701188
901	DRY	7.52574	0.662241	IRR	10.0443	-0.558437
902	DRY	9.81703	-0.00215362	IRR	11.2786	-1.07954
903	DRY	12.1658	-0.0903488	IRR	12.1707	-2.04498
904	DRY	13.4565	0.531324	IRR	12.1281	-2.48918
905	DRY	12.506	1.32504	IRR	11.2531	-1.67151
906	DRY	11.1335	1.18118	IRR	9.84705	-0.938327
907	DRY	9.15894	-0.0575012	IRR	10.6181	-0.515751
908	DRY	7.47676	-1.21291	IRR	12.3539	-0.726634
909	DRY	8.20043	-1.21332	IRR	10.965	-1.26847
910	DRY	7.4809	-2.43975	IRR	8.9562	-1.28171
911	DRY	5.78363	-3.96476	IRR	7.97273	-1.15891
912	DRY	5.17497	-4.64805	IRR	7.68201	-1.70399
913	DRY	6.6944	-4.27137	IRR	5.78439	-3.0649
914	DRY	9.1176	-3.29748	IRR	3.45023	-3.90115
915	DRY	10.7341	-2.51394	IRR	0.265198	-3.768
916	DRY	10.8572	-1.63706	IRR	-2.01367	-3.32708
917	DRY	9.77708	-0.0916573	IRR	-1.09156	-2.3711
918	DRY	7.304	1.15283	IRR	-0.018431	-1.34032
919	DRY	4.05405	2.64316	IRR	-0.0410867	0.473759
920	DRY	0.918028	4.2571	IRR	0.0732089	2.386
921	DRY	0.127453	5.78062	IRR	2.03016	3.78725
922	DRY	1.11447	5.99623	IRR	1.3383	5.33651
923	DRY	2.15236	6.27924	IRR	1.60585	6.43705
924	DRY	2.62866	7.37097	IRR	5.06292	6.89636
925	DRY	3.34702	8.2221	IRR	9.18536	7.85103
926	DRY	2.80259	8.42329	IRR	13.2599	8.92793
927	DRY	1.40773	7.63185	IRR	14.4007	9.44987
928	DRY	0.303008	6.11288	IRR	13.465	9.02301
929	DRY	0.692745	4.67112	IRR	12.9566	8.27442
930	DRY	4.30706	4.34975	IRR	13.5692	6.92013
931	DRY	8.19746	3.6675	IRR	11.9219	4.99158
932	DRY	10.6873	2.32631	IRR	8.87645	3.32112
933	DRY	11.754	2.26063	IRR	6.0097	1.99016
934	DRY	10.0481	2.92181	IRR	3.799	1.11848
935	DRY	8.59942	2.02419	IRR	1.85122	0.246729
936	DRY	6.47358	0.174446	IRR	-0.989147	-0.210173
937	DRY	2.2175	-0.296782	IRR	-5.30263	0.0566388
938	DRY	-1.52312	-0.140516	IRR	-7.91239	0.0812583
939	DRY	-6.50158	1.37686	IRR	-8.82917	-1.30295
940	DRY	-11.7046	2.52353	IRR	-9.18677	-2.46757
941	DRY	-14.564	2.74005	IRR	-8.05803	-1.74468
942	DRY	-15.6552	1.3409	IRR	-6.562	-1.75146
943	DRY	-15.0698	-1.4646	IRR	-7.81023	-2.42466
944	DRY	-12.5031	-4.10808	IRR	-10.5133	-2.9637
945	DRY	-9.63852	-5.15516	IRR	-9.61915	-3.4765
946	DRY	-8.41362	-5.19607	IRR	-7.73895	-3.37685
947	DRY	-8.64544	-5.81791	IRR	-6.42791	-3.87211
948	DRY	-9.51476	-6.57579	IRR	-6.26785	-4.86524
949	DRY	-9.72257	-7.26884	IRR	-8.62681	-5.25729
950	DRY	-10.2261	-7.96458	IRR	-9.8259	-5.22562
951	DRY	-9.67487	-7.73683	IRR	-7.65629	-4.97324
952	DRY	-8.0457	-6.69113	IRR	-5.99901	-4.50207
953	DRY	-8.65978	-6.40041	IRR	-9.48165	-4.23985
954	DRY	-11.8306	-6.43903	IRR	-14.4257	-5.00268
955	DRY	-15.8798	-5.21044	IRR	-17.1012	-3.76977
956	DRY	-18.9361	-3.81687	IRR	-19.5056	-1.9664
957	DRY	-18.8359	-3.65555	IRR	-22.3384	-1.82186
958	DRY	-20.2546	-3.0181	IRR	-22.8261	-2.00376
959	DRY	-22.2668	-1.09896	IRR	-20.8513	-1.84731
960	DRY	-21.8685	0.998031	IRR	-18.7199	-1.41373
961	DRY	-21.7152	3.84243	IRR	-18.6201	-1.16021
962	DRY	-22.4877	4.49407	IRR	-17.1936	-0.326949
963	DRY	-21.7826	3.06822	IRR	-15.9064	1.41864
964	DRY	-18.9312	1.42256	IRR	-17.0575	1.97829
965	DRY	-14.5216	0.428942	IRR	-19.4363	1.7637
966	DRY	-12.0744	0.722659	IRR	-17.4431	1.31376
967	DRY	-11.4723	0.994881	IRR	-12.4447	1.19886
968	DRY	-10.6036	0.162754	IRR	-6.98553	0.679036
969	DRY	-7.89489	-1.94808	IRR	-3.23115	-1.25108
970	DRY	-5.99496	-3.32306	IRR	-4.10827	-2.75036
971	DRY	-4.72974	-2.60283	IRR	-1.68954	-2.226
972	DRY	-4.83367	-1.27356	IRR	2.21563	-2.37695
973	DRY	-4.48558	-0.93293	IRR	4.06243	-3.55003
974	DRY	-3.72691	-3.28187	IRR	1.96038	-3.86555
975	DRY	-5.26076	-5.5255	IRR	-1.68856	-4.25693
976	DRY	-6.5769	-7.41066	IRR	-3.22318	-4.50368
977	DRY	-6.35756	-7.90463	IRR	-2.53281	-2.50348
978	DRY	-7.14796	-7.45908	IRR	-3.48078	-1.28246
979	DRY	-6.8818	-7.85563	IRR	-3.76559	-2.48447
980	DRY	-6.05832	-8.29468	IRR	-4.8299	-2.71139
981	DRY	-4.10153	-7.24882	IRR	-8.60103	-2.10601
982	DRY	-2.73395	-4.59643	IRR	-12.064	-1.99266
983	DRY	-3.96243	-2.37081	IRR	-12.115	-1.78979
984	DRY	-6.8748	0.0264009	IRR	-11.0346	-1.70512
985	DRY	-6.66595	2.36614	IRR	-13.2698	-1.8757
986	DRY	-3.88186	3.23828	IRR	-16.6885	-3.457
987	DRY	-1.46988	3.17175	IRR	-17.9873	-4.98835
988	DRY	-0.132119	3.07461	IRR	-15.0699	-4.79145
989	DRY	1.55793	3.20624	IRR	-9.74533	-4.14857
990	DRY	3.49166	25.8064	IRR	36.4958	10.0985
991	DRY	5.25396	43.0478	IRR	70.4782	20.9613
992	DRY	4.91021	55.402	IRR	94.275	29.4622
993	DRY	4.88329	61.7457	IRR	111.397	35.3371
994	DRY	4.61026	61.1456	IRR	115.528	36.5013
995	DRY	4.62082	54.9936	IRR	109.489	35.1206
996	DRY	5.84918	45.8682	IRR	97.0302	32.1468
997	DRY	6.88104	36.4061	IRR	80.7122	26.8776
998	DRY	9.3557	25.5946	IRR	60.9404	20.0439
999	DRY	10.2027	13.8208	IRR	37.2833	12.3629
1000	DRY	8.62472	0.944163	IRR	11.9354	4.24542
1001	DRY	6.47791	-13.6311	IRR	-13.0753	-4.9282
1002	DRY	2.92793	-26.7317	IRR	-38.1983	-13.1938
1003	DRY	-1.51123	-36.9993	IRR	-59.8735	-21.1296
1004	DRY	-5.59013	-44.8156	IRR	-77.871	-28.6564
1005	DRY	-6.94268	-51.2954	IRR	-93.8129	-34.1688
1006	DRY	-6.1963	-55.7208	IRR	-106.87	-37.8758
1007	DRY	-4.18165	-58.6781	IRR	-112.585	-39.7377
1008	DRY	-1.42852	-58.3956	IRR	-108.841	-39.0002
1009	DRY	0.706613	-52.1432	IRR	-96.364	-34.7542
1010	DRY	2.17346	-39.8107	IRR	-74.038	-26.9612
1011	DRY	3.10993	-21.8762	IRR	-42.0507	-16.0036
1012	DRY	4.34626	1.51383	IRR	-0.604684	-1.22651
1013	DRY	6.50235	2.69461	IRR	0.522853	-0.330782
1014	DRY	7.48075	3.03193	IRR	1.80232	0.384334
1015	DRY	7.58953	1.85593	IRR	2.53823	0.497984
1016	DRY	7.29756	0.858991	IRR	2.11193	0.00588583
1017	DRY	6.2036	0.173714	IRR	0.973414	-0.302311
1018	DRY	4.40134	-0.644148	IRR	-0.499078	-0.707149
1019	DRY	2.32442	-1.4384	IRR	-1.44981	-0.695222
1020	DRY	0.0423139	-2.05661	IRR	-1.43466	-0.445363
1021	DRY	-2.81539	-3.24961	IRR	-1.03803	-0.166507
1022	DRY	-5.6439	-4.57265	IRR	-0.884185	0.0500035
1023	DRY	-8.44367	-4.78906	IRR	-1.64334	-0.226323
1024	DRY	-9.17806	-3.85128	IRR	-2.25593	-0.686214
1025	DRY	-8.80678	-2.83057	IRR	-2.43382	-0.815997
1026	DRY	-7.09764	-1.98228	IRR	-2.7491	-0.963407
1027	DRY	-5.08554	-1.25412	IRR	-2.48426	-0.966683
1028	DRY	-3.94621	-0.93518	IRR	-2.29553	-0.654475
1029	DRY	-2.74326	-0.350167	IRR	-2.65647	-0.341835
1030	DRY	-1.83178	1.24716	IRR	-2.94529	0.129838
1031	DRY	-0.561056	3.12236	IRR	-2.33704	1.14451
1032	DRY	1.44385	4.39698	IRR	0.319773	2.42673
1033	DRY	2.95564	5.52194	IRR	3.67519	3.5478
1034	DRY	3.44024	6.28801	IRR	7.10597	4.4162
1035	DRY	3.11056	6.57353	IRR	10.2427	5.101
1036	DRY	1.90422	6.25706	IRR	12.654	5.24867
1037	DRY	0.391375	5.67578	IRR	13.8292	5.07548
1038	DRY	-0.670705	5.23378	IRR	12.5666	4.87206
1039	DRY	-0.894615	4.22084	IRR	10.1714	4.39933
1040	DRY	-0.331452	3.08719	IRR	7.62454	3.393
1041	DRY	1.37999	2.10576	IRR	4.54786	2.31659
1042	DRY	2.26982	1.37237	IRR	1.59264	1.23171
1043	DRY	2.74868	0.717911	IRR	-1.03953	-0.18919
1044	DRY	3.14274	0.284914	IRR	-2.95153	-1.23011
1045	DRY	2.674	0.325666	IRR	-4.23532	-1.93436
1046	DRY	2.333	0.0713662	IRR	-5.00163	-2.57806
1047	DRY	1.84445	-0.512352	IRR	-5.27696	-2.87243
1048	DRY	1.21355	-1.19039	IRR	-5.76744	-3.06101
1049	DRY	0.111783	-1.89072	IRR	-6.05323	-2.93963
1050	DRY	-0.865648	-2.67409	IRR	-6.2532	-2.45089
1051	DRY	-1.89427	-3.35123	IRR	-6.2409	-1.96004
1052	DRY	-3.54766	-3.59051	IRR	-5.52496	-1.5898
1053	DRY	-4.23715	-3.91578	IRR	-4.74529	-1.51514
1054	DRY	-4.08564	-4.15324	IRR	-4.47667	-1.93683
1055	DRY	-4.17671	-4.28817	IRR	-4.50672	-2.47383
1056	DRY	-3.93955	-4.60774	IRR	-4.20671	-2.85215
1057	DRY	-3.571	-5.18336	IRR	-3.87606	-3.17283
1058	DRY	-3.62504	-5.66065	IRR	-3.47541	-3.41631
1059	DRY	-4.61553	-6.08322	IRR	-3.50031	-3.36571
1060	DRY	-5.38124	-6.38926	IRR	-4.61997	-3.18958
1061	DRY	-5.2675	-6.32929	IRR	-5.62977	-3.04853
1062	DRY	-4.80333	-5.56477	IRR	-6.42334	-2.73263
1063	DRY	-4.09608	-4.54943	IRR	-6.70834	-2.29601
1064	DRY	-3.69146	-3.24164	IRR	-5.99663	-1.98584
1065	DRY	-3.34981	-1.76214	IRR	-5.42754	-1.68986
1066	DRY	-3.70903	-0.318718	IRR	-4.69223	-1.26108
1067	DRY	-4.04967	1.23524	IRR	-4.23108	-0.955715
1068	DRY	-4.39992	2.50648	IRR	-4.62	-0.475956
1069	DRY	-5.27488	3.31942	IRR	-4.84207	0.204331
1070	DRY	-6.24848	3.93436	IRR	-4.77607	0.669725
1071	DRY	-7.22996	4.10988	IRR	-4.69201	1.22677
1072	DRY	-8.30121	3.84914	IRR	-5.38418	1.75932
1073	DRY	-8.5183	3.30133	IRR	-6.71108	1.87581
1074	DRY	-8.23383	2.89044	IRR	-8.6081	1.50005
1075	DRY	-7.34364	1.86182	IRR	-11.6814	0.84299
1076	DRY	-6.24227	0.271605	IRR	-14.4238	0.335398
1077	DRY	-5.88716	-1.89102	IRR	-16.3315	0.160816
1078	DRY	-5.50172	-4.5876	IRR	-17.4267	-0.129758
1079	DRY	-5.43694	-7.29835	IRR	-17.5348	-0.61037
1080	DRY	-6.72308	-9.17107	IRR	-17.697	-1.24434
1081	DRY	-8.9463	-10.2915	IRR	-17.8465	-2.27868
1082	DRY	-11.1355	-10.5675	IRR	-17.4158	-3.31703
1083	DRY	-13.3523	-9.72322	IRR	-17.071	-4.04459
1084	DRY	-14.868	-8.36516	IRR	-16.6224	-4.49492
1085	DRY	-15.4763	-7.14098	IRR	-14.993	-4.82069
1086	DRY	-15.7426	-5.69512	IRR	-13.7435	-5.00875
1087	DRY	-15.7843	-4.27323	IRR	-13.7257	-5.00486
1088	DRY	-15.4967	-3.14776	IRR	-13.2045	-4.74045
1089	DRY	-14.1218	-1.87374	IRR	-12.5444	-4.24295
1090	DRY	-12.9024	-0.569783	IRR	-12.2754	-3.51252
1091	DRY	-11.711	0.714109	IRR	-11.2104	-3.05451
1092	DRY	-10.3719	2.08354	IRR	-10.1391	-2.8847
1093	DRY	-9.51685	3.05842	IRR	-9.9674	-2.54732
1094	DRY	-9.39664	3.73265	IRR	-10.969	-2.09219
1095	DRY	-9.87456	4.23542	IRR	-11.7453	-1.59623
1096	DRY	-11.0382	4.54251	IRR	-12.5024	-1.18372
1097	DRY	-12.7774	4.10912	IRR	-13.6088	-1.01643
1098	DRY	-14.5345	3.11308	IRR	-13.7596	-1.18379
1099	DRY	-16.1676	1.7475	IRR	-14.2242	-1.57072
1100	DRY	-18.1139	0.256941	IRR	-15.4965	-2.1719
1101	DRY	-21.0153	-1.06684	IRR	-17.1797	-2.79957
1102	DRY	-25.1564	-2.41285	IRR	-19.8035	-3.01725
1103	DRY	-29.4448	-3.82193	IRR	-22.0728	-3.4059
1104	DRY	-33.0182	-5.22146	IRR	-23.7772	-3.76974
1105	DRY	-35.0264	-6.78913	IRR	-25.8454	-4.15225
1106	DRY	-35.552	-8.88127	IRR	-27.1051	-4.70502
1107	DRY	-35.8972	-10.9698	IRR	-27.8658	-5.16438
1108	DRY	-36.885	-12.3558	IRR	-30.088	-5.41608
1109	DRY	-37.7934	-13.2291	IRR	-32.4035	-5.44853
1110	DRY	-38.7935	-13.5357	IRR	-33.885	-5.42076
1111	DRY	-40.1369	-13.1205	IRR	-35.4894	-5.68935
1112	DRY	-42.346	-12.3747	IRR	-37.0704	-6.02822
1113	DRY	-45.5273	-11.881	IRR	-38.8582	-6.58865
1114	DRY	-49.6529	-11.6279	IRR	-41.8324	-7.1404
1115	DRY	-54.3822	-11.385	IRR	-45.9708	-7.50415
1116	DRY	-59.4592	-11.2087	IRR	-51.2252	-8.11181
1117	DRY	-64.0072	-11.3442	IRR	-56.7628	-9.07435
1118	DRY	-67.6785	-11.8377	IRR	-62.3963	-10.4386
1119	DRY	-70.2905	-12.97	IRR	-67.6581	-12.1165
1120	DRY	-72.4633	-14.2893	IRR	-72.3964	-13.4874
1121	DRY	-74.6187	-15.5932	IRR	-77.2237	-14.3193
1122	DRY	-76.9152	-16.7314	IRR	-81.2395	-14.837
1123	DRY	-79.4519	-17.575	IRR	-83.4818	-15.2362
1124	DRY	-81.5326	-18.0182	IRR	-84.6851	-15.4783
1125	DRY	-82.1868	-18.2428	IRR	-84.6647	-15.9256
1126	DRY	-81.4505	-18.3326	IRR	-83.5251	-15.9929
1127	DRY	-79.271	-18.4507	IRR	-81.5673	-15.4599
1128	DRY	-76.3365	-18.3252	IRR	-78.1179	-14.5441
1129	DRY	-72.8706	-17.6588	IRR	-73.2027	-13.4915
1130	DRY	-68.1913	-16.9721	IRR	-67.8038	-12.4609
1131	DRY	-62.056	-16.43	IRR	-61.2388	-11.5144
1132	DRY	-54.6215	-16.2474	IRR	-54.4867	-10.7807
1133	DRY	-45.8874	-16.4721	IRR	-48.0197	-10.3524
1134	DRY	-36.5105	-16.7466	IRR	-40.3148	-10.1755
1135	DRY	-27.308	-17.3451	IRR	-32.6031	-10.3358
1136	DRY	-18.6109	-17.8645	IRR	-24.9154	-10.7827
1137	DRY	-10.3596	-18.339	IRR	-16.7598	-11.4311
1138	DRY	-3.12165	-19.0785	IRR	-8.73477	-12.1926
1139	DRY	3.1622	-20.1854	IRR	-1.26196	-13.0807
1140	DRY	8.32479	-21.5031	IRR	5.85799	-14.0518
1141	DRY	11.6813	-22.6159	IRR	11.9623	-15.2704
1142	DRY	12.1864	-23.4384	IRR	15.5146	-16.2853
1143	DRY	10.8362	-23.9972	IRR	16.844	-17.284
1144	DRY	7.22529	-23.8872	IRR	16.2632	-18.2693
1145	DRY	1.11396	-23.4773	IRR	13.3654	-18.7043
1146	DRY	-6.83212	-22.9803	IRR	8.2001	-18.8423
1147	DRY	-16.2505	-22.58	IRR	0.945559	-18.7733
1148	DRY	-25.7344	-22.3502	IRR	-8.99001	-18.3054
1149	DRY	-35.5498	-22.0441	IRR	-20.9077	-17.8988
1150	DRY	-46.0007	-21.5651	IRR	-33.5684	-17.589
1151	DRY	-55.621	-21.0584	IRR	-46.4535	-17.0678
1152	DRY	-64.1889	-20.2996	IRR	-59.2168	-16.0989
1153	DRY	-72.3136	-18.9492	IRR	-70.7948	-14.8432
1154	DRY	-78.66	-17.0141	IRR	-80.5325	-13.2613
1155	DRY	-83.0495	-14.2692	IRR	-88.2963	-11.5606
1156	DRY	-85.9481	-10.5203	IRR	-92.7779	-9.494
1157	DRY	-87.5259	-6.45747	IRR	-94.2176	-6.99456
1158	DRY	-86.6805	-1.83824	IRR	-92.7646	-4.06501
1159	DRY	-83.2001	2.95684	IRR	-88.4915	-0.628074
1160	DRY	-76.9756	8.14905	IRR	-81.7927	3.38481
1161	DRY	-67.9591	13.9182	IRR	-73.4058	7.5039
1162	DRY	-56.8646	20.0706	IRR	-63.2236	11.5054
1163	DRY	-44.6958	26.2327	IRR	-51.6386	15.4104
1164	DRY	-32.2781	31.8602	IRR	-39.5116	19.1661
1165	DRY	-19.6109	36.6282	IRR	-27.1478	22.2609
1166	DRY	-7.37791	39.8682	IRR	-15.1959	24.8749
1167	DRY	4.63862	41.5821	IRR	-4.00511	26.8562
1168	DRY	16.91	41.8313	IRR	6.23027	27.5839
1169	DRY	29.5863	40.3368	IRR	15.705	27.1837
1170	DRY	42.1638	37.1989	IRR	24.404	25.8142
1171	DRY	54.2171	32.7963	IRR	34.4265	23.3037
1172	DRY	65.6984	26.9248	IRR	46.3031	19.8885
1173	DRY	77.7314	20.5768	IRR	59.9826	15.9975
1174	DRY	89.9337	14.5269	IRR	75.3925	11.8733
1175	DRY	102.291	8.59664	IRR	92.2993	7.50251
1176	DRY	115.773	3.32687	IRR	110.292	3.19966
1177	DRY	129.826	-1.49792	IRR	129.028	-0.857416
1178	DRY	144.182	-5.74681	IRR	149.293	-4.51054
1179	DRY	158.252	-9.79565	IRR	169.02	-7.44996
1180	DRY	172.186	-13.1936	IRR	187.062	-9.53003
1181	DRY	184.831	-15.8955	IRR	202.195	-11.3265
1182	DRY	195.241	-18.0175	IRR	213.458	-12.9006
1183	DRY	202.439	-19.8016	IRR	221.376	-14.6045
1184	DRY	205.897	-21.606	IRR	225.369	-16.689
1185	DRY	205.078	-23.7545	IRR	224.605	-18.6458
1186	DRY	199.568	-26.2699	IRR	218.786	-20.6449
1187	DRY	190.079	-28.8257	IRR	207.629	-22.6125
1188	DRY	177.144	-30.6182	IRR	192.129	-23.7808
1189	DRY	160.923	-31.3817	IRR	173.25	-24.3602
1190	DRY	142.398	-30.4913	IRR	152.373	-23.642
1191	DRY	121.737	-27.7347	IRR	130.933	-21.4612
1192	DRY	100.962	-22.5169	IRR	109.312	-17.5142
1193	DRY	81.8925	-14.8108	IRR	88.6373	-11.7442
1194	DRY	64.8352	-4.73348	IRR	69.7104	-4.1371
1195	DRY	51.1963	8.07058	IRR	53.1104	5.41351
1196	DRY	40.9509	22.7566	IRR	39.6521	16.3262
1197	DRY	33.8541	38.6558	IRR	29.7438	28.1602
1198	DRY	30.3166	55.081	IRR	23.9839	40.4888
1199	DRY	30.7422	70.7146	IRR	21.6688	52.8294
1200	DRY	34.5254	85.1251	IRR	22.6088	64.5137
1201	DRY	40.2205	97.5858	IRR	26.175	75.1185
1202	DRY	47.4777	107.695	IRR	32.0424	83.6846
1203	DRY	56.1798	114.979	IRR	39.4499	89.7705
1204	DRY	65.1947	118.991	IRR	48.7527	93.7843
1205	DRY	74.2882	119.451	IRR	59.7195	95.6811
1206	DRY	83.2877	116.636	IRR	70.4872	95.6234
1207	DRY	91.0258	110.932	IRR	80.5997	93.7607
1208	DRY	97.1744	103.187	IRR	90.0249	90.0838
1209	DRY	101.61	94.137	IRR	98.1533	85.0929
1210	DRY	104.565	84.4128	IRR	105.361	79.4492
1211	DRY	105.918	74.1262	IRR	110.617	73.0717
1212	DRY	106.207	64.5487	IRR	114.398	66.7311
1213	DRY	104.569	55.3204	IRR	115.865	60.2496
1214	DRY	102.254	46.7044	IRR	114.842	54.0795
1215	DRY	97.8603	38.8207	IRR	111.054	47.8793
1216	DRY	90.5904	31.9731	IRR	105.623	41.6971
1217	DRY	81.2771	25.7839	IRR	97.4316	35.619
1218	DRY	70.5389	20.1042	IRR	86.4887	29.5251
1219	DRY	58.0735	14.6773	IRR	73.25	23.3167
1220	DRY	43.8861	9.15913	IRR	58.4952	17.129
1221	DRY	28.8849	3.46927	IRR	41.9185	11.119
1222	DRY	13.2576	-1.9896	IRR	24.489	4.98391
1223	DRY	-2.68571	-6.83259	IRR	7.00806	-1.17908
1224	DRY	-17.6301	-11.5235	IRR	-10.6984	-7.39291
1225	DRY	-31.0393	-16.1194	IRR	-27.2843	-13.0688
1226	DRY	-43.4595	-20.4841	IRR	-42.6608	-17.9315
1227	DRY	-55.1109	-24.7475	IRR	-56.7312	-22.1081
1228	DRY	-64.6129	-28.0727	IRR	-69.1653	-25.6373
1229	DRY	-72.0087	-30.2636	IRR	-79.7777	-28.3754
1230	DRY	-77.2664	-31.5893	IRR	-87.7849	-30.3622
1231	DRY	-80.1049	-32.3288	IRR	-93.134	-31.7714
1232	DRY	-80.7163	-32.3461	IRR	-96.0094	-32.444
1233	DRY	-79.6397	-32.018	IRR	-97.1256	-32.4175
1234	DRY	-77.3655	-31.2693	IRR	-95.9101	-31.8278
1235	DRY	-75.009	-30.3246	IRR	-92.6183	-31.0084
1236	DRY	-71.9544	-29.0912	IRR	-88.0935	-29.8892
1237	DRY	-69.3676	-27.4615	IRR	-83.3332	-28.8667
1238	DRY	-66.7039	-25.8346	IRR	-78.1914	-27.6918
1239	DRY	-63.0214	-24.7359	IRR	-73.778	-26.334
1240	DRY	-58.9673	-23.9465	IRR	-70.0436	-24.9326
1241	DRY	-56.2295	-23.5888	IRR	-66.1596	-23.7069
1242	DRY	-54.4406	-23.2991	IRR	-62.2063	-22.6785
1243	DRY	-52.6373	-22.7519	IRR	-59.0022	-22.0133
1244	DRY	-51.4399	-21.7984	IRR	-56.7351	-21.5613
1245	DRY	-50.482	-21.007	IRR	-55.7304	-21.087
1246	DRY	-49.372	-21.0585	IRR	-55.1926	-20.5738
1247	DRY	-48.5394	-21.4556	IRR	-54.1845	-19.6109
1248	DRY	-48.0511	-21.9605	IRR	-52.9676	-18.3964
1249	DRY	-47.5937	-22.3797	IRR	-51.7682	-17.1509
1250	DRY	-46.0823	-22.0893	IRR	-50.0189	-15.8422
1251	DRY	-44.3017	-21.6447	IRR	-47.7198	-14.5247
1252	DRY	-42.8448	-21.4696	IRR	-44.7951	-13.6685
1253	DRY	-41.3483	-21.164	IRR	-41.6357	-12.9683
1254	DRY	-39.8916	-20.7373	IRR	-38.2318	-12.045
1255	DRY	-38.3928	-20.0527	IRR	-34.5941	-11.1961
1256	DRY	-37.2659	-18.7823	IRR	-31.3215	-10.6164
1257	DRY	-35.663	-17.248	IRR	-27.8867	-10.1826
1258	DRY	-32.8775	-15.6316	IRR	-23.9927	-9.79969
1259	DRY	-29.6308	-13.9977	IRR	-20.1461	-9.50343
1260	DRY	-25.3492	-12.6121	IRR	-16.5604	-9.18378
1261	DRY	-20.9312	-11.3324	IRR	-13.596	-8.93295
1262	DRY	-16.9918	-10.2661	IRR	-11.4261	-8.84692
1263	DRY	-14.6154	-8.99928	IRR	-9.27843	-8.97159
1264	DRY	-12.973	-7.65878	IRR	-7.76045	-9.15001
1265	DRY	-11.698	-6.47719	IRR	-7.31434	-9.23324
1266	DRY	-11.2926	-5.55891	IRR	-7.73219	-9.25547
1267	DRY	-11.3176	-5.033	IRR	-8.71033	-9.41042
1268	DRY	-11.6705	-4.7273	IRR	-9.19252	-9.58252
1269	DRY	-12.5046	-4.48824	IRR	-9.57146	-9.80052
1270	DRY	-13.6437	-4.39548	IRR	-10.2365	-9.83057
1271	DRY	-14.7814	-4.24252	IRR	-11.5	-9.51248
1272	DRY	-15.9684	-4.29443	IRR	-12.7427	-8.93376
1273	DRY	-17.2341	-5.03928	IRR	-14.3297	-8.11604
1274	DRY	-18.2881	-5.70787	IRR	-16.0328	-7.28957
1275	DRY	-18.8028	-5.88141	IRR	-17.2425	-6.4108
1276	DRY	-18.5677	-5.8843	IRR	-17.8652	-5.45673
1277	DRY	-17.4643	-5.20087	IRR	-17.9961	-4.63418
1278	DRY	-15.7674	-4.48743	IRR	-17.6466	-3.8796
1279	DRY	-12.8178	-4.66286	IRR	-15.9599	-3.05831
1280	DRY	-9.47951	-4.93604	IRR	-13.7439	-2.38456
1281	DRY	-6.61539	-5.06502	IRR	-12.233	-1.95543
1282	DRY	-4.14666	-5.15936	IRR	-10.9573	-1.66778
1283	DRY	-3.15517	-4.60246	IRR	-9.91404	-1.52301
1284	DRY	-2.77173	-4.08698	IRR	-9.15578	-1.59409
1285	DRY	-2.51062	-4.10498	IRR	-8.25052	-1.86509
1286	DRY	-2.46022	-4.35165	IRR	-7.73458	-2.35728
1287	DRY	-2.9294	-4.67412	IRR	-7.60926	-3.09631
1288	DRY	-3.82195	-5.04183	IRR	-8.008	-4.11401
1289	DRY	-5.05186	-5.34454	IRR	-8.60592	-5.12034
1290	DRY	-6.91195	-5.75631	IRR	-9.25295	-5.87267
1291	DRY	-8.24042	-6.56217	IRR	-10.3695	-6.31803
1292	DRY	-8.8441	-7.49026	IRR	-12.1086	-6.14275
1293	DRY	-9.82423	-8.33598	IRR	-14.1469	-5.6776
1294	DRY	-11.8633	-8.77127	IRR	-16.643	-5.06811
1295	DRY	-14.0532	-9.09439	IRR	-18.8615	-4.43111
1296	DRY	-16.5444	-9.13402	IRR	-20.151	-4.14279
1297	DRY	-18.6835	-8.97737	IRR	-21.1943	-3.79854
1298	DRY	-19.6188	-8.83097	IRR	-22.2628	-3.13162
1299	DRY	-20.2631	-8.70315	IRR	-22.8801	-2.4791
1300	DRY	-21.2447	-8.93165	IRR	-23.2985	-1.81935
1301	DRY	-21.9049	-9.20782	IRR	-23.1874	-1.19648
1302	DRY	-22.1637	-9.04602	IRR	-21.9872	-0.896712
1303	DRY	-22.4998	-8.77765	IRR	-20.4983	-0.841599
1304	DRY	-22.5437	-8.46511	IRR	-19.0147	-0.720512
1305	DRY	-22.7204	-8.06408	IRR	-17.4745	-0.807305
1306	DRY	-23.085	-8.23088	IRR	-15.9907	-1.37406
1307	DRY	-23.7778	-8.64438	IRR	-14.8216	-2.14279
1308	DRY	-25.6721	-8.44525	IRR	-13.9462	-3.03085
1309	DRY	-27.7235	-8.17921	IRR	-13.6585	-4.04325
1310	DRY	-29.4494	-8.09851	IRR	-14.4012	-5.1729
1311	DRY	-31.3039	-8.04088	IRR	-15.6533	-6.00619
1312	DRY	-32.9461	-8.17718	IRR	-17.6994	-6.40687
1313	DRY	-33.2442	-8.53936	IRR	-20.378	-6.7287
1314	DRY	-33.9401	-8.56159	IRR	-23.278	-6.83255
1315	DRY	-35.7308	-8.41357	IRR	-26.2167	-6.81911
1316	DRY	-37.3616	-8.31673	IRR	-29.3055	-6.84904
1317	DRY	-38.8797	-8.50927	IRR	-32.0707	-6.94653
1318	DRY	-40.1273	-8.65114	IRR	-34.388	-6.7864
1319	DRY	-40.2739	-8.56809	IRR	-36.7908	-6.07246
1320	DRY	-39.9178	-8.56672	IRR	-38.437	-5.1829
1321	DRY	-39.7806	-8.70368	IRR	-38.5205	-4.20355
1322	DRY	-39.8515	-8.58282	IRR	-37.8161	-3.23647
1323	DRY	-39.7857	-8.44164	IRR	-36.2573	-2.51015
1324	DRY	-40.3676	-8.04622	IRR	-34.2376	-1.95239
1325	DRY	-42.2755	-6.95932	IRR	-32.3984	-1.56874
1326	DRY	-44.9794	-5.38526	IRR	-31.3013	-1.22661
1327	DRY	-48.5755	-3.5849	IRR	-30.8624	-1.0589
1328	DRY	-53.1898	-1.63608	IRR	-31.4448	-0.976006
1329	DRY	-58.0974	0.462417	IRR	-33.4717	-0.606443
1330	DRY	-63.2687	2.56066	IRR	-36.7299	-0.284755
1331	DRY	-68.564	4.37723	IRR	-41.0148	-0.293206
1332	DRY	-73.8184	5.98484	IRR	-46.5609	-0.265406
1333	DRY	-78.784	7.5943	IRR	-53.1233	-0.0777226
1334	DRY	-83.4319	8.95834	IRR	-60.3668	0.154682
1335	DRY	-87.7768	9.90968	IRR	-68.174	0.439475
1336	DRY	-92.056	10.5189	IRR	-76.1868	0.857604
1337	DRY	-95.7971	10.5841	IRR	-84.0005	1.16072
1338	DRY	-98.6797	10.1775	IRR	-91.1748	1.33691
1339	DRY	-101.746	9.39183	IRR	-97.7268	1.62873
1340	DRY	-102.632	8.17081	IRR	-102.08	2.01736
1341	DRY	-101.432	6.66626	IRR	-104.255	2.37299
1342	DRY	-98.2191	4.87234	IRR	-104.029	2.45436
1343	DRY	-92.9336	2.69911	IRR	-101.135	2.09176
1344	DRY	-85.4391	0.431637	IRR	-95.5473	1.15307
1345	DRY	-76.1576	-2.08206	IRR	-86.9638	-0.409664
1346	DRY	-66.042	-4.71632	IRR	-75.831	-2.52229
1347	DRY	-54.2829	-7.56891	IRR	-62.2531	-5.07634
1348	DRY	-40.8264	-10.6517	IRR	-47.0614	-7.8565
1349	DRY	-26.5399	-13.9465	IRR	-30.5562	-11.0204
1350	DRY	-12.0832	-17.5882	IRR	-13.2073	-14.6837
1351	DRY	2.02925	-21.0802	IRR	3.76317	-18.2909
1352	DRY	15.4467	-24.3788	IRR	19.9688	-21.9039
1353	DRY	27.2558	-27.2354	IRR	34.5763	-25.0633
1354	DRY	37.2386	-29.4941	IRR	46.7087	-27.2126
1355	DRY	45.1751	-30.9942	IRR	55.682	-28.5075
1356	DRY	50.8918	-31.7842	IRR	61.5248	-29.0674
1357	DRY	53.4972	-31.6638	IRR	64.0286	-28.6588
1358	DRY	52.7821	-30.5494	IRR	63.1812	-27.3922
1359	DRY	49.8204	-28.7234	IRR	59.3262	-25.3977
1360	DRY	44.5098	-26.3372	IRR	53.0023	-22.6624
1361	DRY	38.1613	-23.4391	IRR	44.6114	-19.4697
1362	DRY	33.3426	-20.1357	IRR	34.8555	-16.0174
1363	DRY	29.0444	-16.8858	IRR	24.9764	-12.6503
1364	DRY	24.631	-13.8371	IRR	15.7361	-9.70303
1365	DRY	21.6474	-11.6357	IRR	8.54891	-7.5031
1366	DRY	20.758	-10.5879	IRR	4.21567	-6.2247
1367	DRY	21.2439	-10.5089	IRR	2.70217	-5.75916
1368	DRY	23.6651	-11.5294	IRR	3.63609	-6.05402
1369	DRY	28.9685	-13.2473	IRR	7.85943	-6.63259
1370	DRY	36.1133	-15.4948	IRR	15.01	-7.41292
1371	DRY	44.4124	-17.976	IRR	24.3358	-8.26532
1372	DRY	53.6878	-20.3839	IRR	35.7787	-8.85441
1373	DRY	63.2694	-22.0264	IRR	48.3695	-8.76428
1374	DRY	73.3428	-22.7085	IRR	61.9342	-7.81836
1375	DRY	82.9259	-22.2936	IRR	75.5997	-5.86062
1376	DRY	92.9224	-20.5116	IRR	89.1458	-2.80365
1377	DRY	103.807	-17.3343	IRR	101.679	1.25774
1378	DRY	114.029	-12.49	IRR	113.635	6.33261
1379	DRY	122.715	-5.92379	IRR	124.842	12.3985
1380	DRY	130.399	1.93925	IRR	135.001	19.2566
1381	DRY	137.585	10.7304	IRR	144.534	26.6472
1382	DRY	143.443	20.0899	IRR	152.844	34.1343
1383	DRY	148.948	29.7139	IRR	159.622	41.346
1384	DRY	153.107	38.8588	IRR	164.789	47.9597
1385	DRY	154.977	47.1749	IRR	169.633	53.7905
1386	DRY	154.615	53.9646	IRR	172.836	58.3191
1387	DRY	153.5	58.4318	IRR	174.973	61.3855
1388	DRY	150.404	60.7859	IRR	174.786	62.8673
1389	DRY	145.128	61.3946	IRR	172.083	62.9848
1390	DRY	137.579	60.1823	IRR	166.42	61.5841
1391	DRY	128.26	57.3992	IRR	158.452	58.9799
1392	DRY	116.444	53.5906	IRR	147.605	55.3013
1393	DRY	102.355	49.245	IRR	134.323	50.7678
1394	DRY	86.7243	44.571	IRR	118.329	45.5388
1395	DRY	70.0971	40.0367	IRR	99.3859	39.9773
1396	DRY	53.0281	36.2616	IRR	78.8002	34.5929
1397	DRY	35.5684	33.3128	IRR	57.0749	29.1808
1398	DRY	19.7219	31.5307	IRR	35.7022	24.3739
1399	DRY	5.09609	31.2201	IRR	15.4136	20.5411
1400	DRY	-8.54065	32.4556	IRR	-2.60242	17.6146
1401	DRY	-20.2401	34.6649	IRR	-18.2645	15.4736
1402	DRY	-28.832	37.7039	IRR	-30.5237	14.5563
1403	DRY	-34.0329	41.4622	IRR	-39.1511	14.8372
1404	DRY	-35.593	45.5813	IRR	-43.7029	15.773
1405	DRY	-33.2414	50.129	IRR	-43.5898	17.5326
1406	DRY	-27.6825	54.3722	IRR	-39.6594	19.7185
1407	DRY	-19.0125	58.0625	IRR	-32.0903	22.0137
1408	DRY	-8.21045	60.8212	IRR	-22.0166	23.9069
1409	DRY	4.10076	62.6562	IRR	-10.0086	25.6799
1410	DRY	17.0837	63.6407	IRR	2.4066	27.3123
1411	DRY	30.0176	63.5734	IRR	14.6429	28.3803
1412	DRY	41.7367	62.8046	IRR	25.967	28.8764
1413	DRY	51.6534	60.8086	IRR	35.1251	28.6588
1414	DRY	59.3583	57.8935	IRR	41.1661	27.7476
1415	DRY	63.5023	53.8006	IRR	44.043	25.8263
1416	DRY	63.6308	48.6092	IRR	43.2454	22.9897
1417	DRY	60.0689	42.4609	IRR	39.0308	19.2205
1418	DRY	53.1477	35.6984	IRR	32.3741	14.5368
1419	DRY	43.086	28.2121	IRR	23.1366	9.1045
1420	DRY	31.2229	20.3706	IRR	12.2004	3.5143
1421	DRY	17.3635	12.0137	IRR	-0.270148	-2.41885
1422	DRY	2.00395	2.96854	IRR	-13.6332	-8.87868
1423	DRY	-13.6515	-6.21225	IRR	-27.3744	-15.3178
1424	DRY	-28.2302	-15.1908	IRR	-40.7905	-21.3512
1425	DRY	-41.892	-23.6336	IRR	-52.7606	-26.8819
1426	DRY	-54.5294	-31.1033	IRR	-62.1905	-31.8983
1427	DRY	-64.7143	-37.6752	IRR	-69.4328	-36.0721
1428	DRY	-72.3322	-43.8238	IRR	-74.6505	-39.5762
1429	DRY	-77.3474	-48.8185	IRR	-77.7896	-42.1053
1430	DRY	-79.6094	-52.4944	IRR	-79.8432	-43.4392
1431	DRY	-79.1561	-54.8898	IRR	-79.8927	-43.5239
1432	DRY	-76.5843	-55.8947	IRR	-77.9567	-42.6933
1433	DRY	-71.8115	-55.5682	IRR	-74.3713	-41.1585
1434	DRY	-64.6719	-54.049	IRR	-68.9407	-38.8473
1435	DRY	-56.0687	-51.804	IRR	-62.68	-35.9142
1436	DRY	-46.5822	-48.4474	IRR	-55.4757	-32.3362
1437	DRY	-37.7368	-44.3442	IRR	-47.2215	-28.5038
1438	DRY	-28.9271	-39.7225	IRR	-38.1663	-24.4672
1439	DRY	-20.0328	-34.7712	IRR	-29.0029	-20.5284
1440	DRY	-11.487	-29.8506	IRR	-19.9085	-16.8059
1441	DRY	-4.11551	-25.0933	IRR	-11.3319	-13.213
1442	DRY	1.46728	-20.4481	IRR	-3.49059	-9.76331
1443	DRY	5.62309	-16.4199	IRR	3.30763	-6.85522
1444	DRY	8.92548	-12.7724	IRR	8.92578	-4.43832
1445	DRY	11.5829	-9.61658	IRR	13.5441	-2.30893
1446	DRY	13.6299	-7.3325	IRR	17.4804	-0.698355
1447	DRY	14.6112	-5.60818	IRR	20.9572	0.569403
1448	DRY	14.3238	-4.53571	IRR	23.1168	1.60402
1449	DRY	13.9519	-4.24883	IRR	23.8881	2.25415
1450	DRY	13.2892	-4.34571	IRR	23.6896	2.48348
1451	DRY	12.0218	-4.59564	IRR	22.0631	2.41542
1452	DRY	10.4113	-5.01888	IRR	19.435	1.9609
1453	DRY	8.47465	-5.44518	IRR	17.4271	1.11386
1454	DRY	6.11257	-5.74491	IRR	14.8928	0.0129677
1455	DRY	4.01193	-5.82292	IRR	11.4361	-1.16484
1456	DRY	1.92374	-5.7751	IRR	7.8346	-2.33139
1457	DRY	-0.696313	-5.46745	IRR	4.20913	-3.28458
1458	DRY	-3.24219	-5.01107	IRR	0.415755	-4.14367
1459	DRY	-5.43294	-4.65332	IRR	-3.19483	-5.02474
1460	DRY	-7.58637	-4.2874	IRR	-6.59442	-5.77652
1461	DRY	-9.65857	-3.86526	IRR	-10.0614	-6.34289
1462	DRY	-11.4563	-3.32657	IRR	-13.3117	-6.83514
1463	DRY	-13.3409	-2.45102	IRR	-16.1039	-7.16587
1464	DRY	-15.116	-1.54194	IRR	-18.5651	-7.28256
1465	DRY	-15.9425	-0.760445	IRR	-20.7397	-7.47867
1466	DRY	-16.2305	-0.238652	IRR	-22.6409	-7.46554
1467	DRY	-16.4925	-0.357594	IRR	-24.2424	-6.99802
1468	DRY	-16.7262	-0.778916	IRR	-25.3054	-6.38177
1469	DRY	-17.4072	-1.24699	IRR	-26.0198	-5.64229
1470	DRY	-18.2809	-1.75512	IRR	-26.7565	-4.85217
1471	DRY	-19.1301	-2.0753	IRR	-27.4333	-4.28033
1472	DRY	-19.6513	-2.49901	IRR	-28.0249	-3.85284
1473	DRY	-19.968	-3.2627	IRR	-29.2065	-3.629
1474	DRY	-19.851	-4.01622	IRR	-30.2641	-3.50305
1475	DRY	-19.1738	-4.95548	IRR	-30.6857	-3.40041
1476	DRY	-18.739	-5.808	IRR	-31.3404	-3.31234
1477	DRY	-18.586	-6.57548	IRR	-32.2343	-3.24269
1478	DRY	-18.0078	-7.28416	IRR	-32.0309	-3.0419
1479	DRY	-16.9374	-7.90602	IRR	-30.8245	-2.83011
1480	DRY	-15.9698	-8.36423	IRR	-29.3484	-2.67982
1481	DRY	-15.1324	-8.65791	IRR	-27.3574	-2.45115
1482	DRY	-14.9173	-8.58838	IRR	-25.0105	-2.2421
1483	DRY	-15.976	-8.07469	IRR	-22.7242	-2.21131
1484	DRY	-17.4735	-7.16172	IRR	-20.2353	-2.25639
1485	DRY	-19.2249	-5.83299	IRR	-17.5509	-2.14979
1486	DRY	-20.964	-4.42869	IRR	-15.1087	-1.95072
1487	DRY	-22.2867	-2.96179	IRR	-12.7209	-1.78346
1488	DRY	-23.2987	-1.78758	IRR	-10.8552	-1.4611
1489	DRY	-23.9711	-1.02459	IRR	-9.58438	-1.20181
1490	DRY	-24.4116	-0.180529	IRR	-8.69604	-1.25146
1491	DRY	-24.5676	0.602858	IRR	-8.98954	-1.34398
1492	DRY	-24.2408	1.26952	IRR	-10.3817	-1.50089
1493	DRY	-23.3437	1.90156	IRR	-11.7913	-1.80554
1494	DRY	-21.3874	2.00576	IRR	-13.3671	-2.17033
1495	DRY	-18.6623	1.64546	IRR	-15.2959	-2.56364
1496	DRY	-15.8097	1.02639	IRR	-16.9199	-2.88529
1497	DRY	-12.9763	0.244596	IRR	-18.5872	-3.22888
1498	DRY	-10.7834	-0.603399	IRR	-20.7478	-3.49482
1499	DRY	-9.26361	-1.7238	IRR	-23.2371	-3.6126
1500	DRY	-7.8728	-2.82164	IRR	-24.6838	-3.52715
1501	DRY	-6.83219	-3.80276	IRR	-25.2782	-3.17288
1502	DRY	-6.96369	-4.48258	IRR	-25.7324	-2.63469
1503	DRY	-8.0026	-4.59389	IRR	-25.6258	-1.94855
1504	DRY	-9.78926	-4.27707	IRR	-24.9059	-1.29369
1505	DRY	-12.1649	-3.93363	IRR	-23.9095	-0.73728
1506	DRY	-13.7284	-3.44267	IRR	-22.0708	-0.0250455
1507	DRY	-14.6454	-2.78382	IRR	-19.3322	0.760647
1508	DRY	-14.632	-2.16612	IRR	-15.8072	1.47462
1509	DRY	-13.9772	-1.65652	IRR	-12.3944	2.09936
1510	DRY	-12.8561	-1.29902	IRR	-9.55879	2.51002
1511	DRY	-11.2386	-0.852416	IRR	-6.91183	2.67431
1512	DRY	-9.18498	-0.128094	IRR	-4.54977	2.48772
1513	DRY	-7.04037	0.659117	IRR	-2.58036	2.25042
1514	DRY	-4.89042	1.62853	IRR	-0.321382	1.95685
1515	DRY	-2.36651	2.53644	IRR	1.54264	1.61864
1516	DRY	0.512896	2.88797	IRR	2.20269	1.4116
1517	DRY	3.07033	3.01746	IRR	2.02517	1.16281
1518	DRY	5.07442	3.20518	IRR	1.03267	0.860466
1519	DRY	6.56743	3.29641	IRR	-0.38195	0.587285
1520	DRY	7.28081	3.14366	IRR	-1.95489	0.402006
1521	DRY	6.975	2.96696	IRR	-3.46646	0.33236
1522	DRY	6.10495	3.13208	IRR	-4.13397	0.448836
1523	DRY	4.73196	3.25163	IRR	-4.41765	0.650802
1524	DRY	2.26507	3.30059	IRR	-4.72717	0.79057
1525	DRY	-0.67871	3.33902	IRR	-4.58816	0.876352
1526	DRY	-3.37815	2.97415	IRR	-3.77804	0.886913
1527	DRY	-5.63617	2.41108	IRR	-2.816	0.81289
1528	DRY	-7.17073	2.02136	IRR	-1.56442	0.7393
1529	DRY	-8.08821	1.74106	IRR	0.0671625	0.662394
1530	DRY	-8.02623	1.47828	IRR	1.69891	0.454978
1531	DRY	-7.56349	1.28018	IRR	2.84042	0.202205
1532	DRY	-7.0867	1.42802	IRR	4.33845	0.0608647
1533	DRY	-6.32127	1.83571	IRR	5.63832	0.0805078
1534	DRY	-4.82661	2.331	IRR	6.2278	0.288536
1535	DRY	-3.40731	2.95356	IRR	6.46809	0.951797
1536	DRY	-2.13506	3.72542	IRR	6.24097	1.84862
1537	DRY	-0.541623	4.25058	IRR	5.44443	2.65025
1538	DRY	0.754514	4.68296	IRR	4.55426	3.32736
1539	DRY	1.4514	5.13139	IRR	3.66161	3.75344
1540	DRY	1.98441	5.39236	IRR	2.59543	4.0004
1541	DRY	2.00905	5.25353	IRR	2.03489	4.05584
1542	DRY	1.43014	4.61671	IRR	2.10503	3.88305
1543	DRY	0.397994	3.77853	IRR	2.26353	3.63344
1544	DRY	-0.805089	2.80128	IRR	2.34095	3.23322
1545	DRY	-2.0081	1.3855	IRR	2.55457	2.52228
1546	DRY	-3.30847	-0.287004	IRR	2.83249	1.62222
1547	DRY	-4.03676	-1.9624	IRR	3.41491	0.552059
1548	DRY	-4.13018	-3.7002	IRR	4.55782	-0.781183
1549	DRY	-3.77009	-5.27165	IRR	5.46426	-2.13465
1550	DRY	-3.23583	-6.45152	IRR	6.17522	-3.20025
1551	DRY	-2.31315	-7.2982	IRR	6.77055	-4.07009
1552	DRY	-0.841967	-7.96943	IRR	6.97681	-4.83964
1553	DRY	0.37585	-8.21563	IRR	6.71823	-5.329
1554	DRY	1.37618	-8.06959	IRR	5.57209	-5.75727
1555	DRY	2.95617	-7.68675	IRR	3.51129	-6.05487
1556	DRY	4.84802	-7.05067	IRR	1.42323	-6.09916
1557	DRY	5.95772	-6.21088	IRR	-0.673159	-5.94115
1558	DRY	6.68821	-5.12001	IRR	-3.19114	-5.59334
1559	DRY	7.3542	-4.18081	IRR	-5.41244	-5.1935
1560	DRY	7.57749	-3.63563	IRR	-7.29949	-4.62305
1561	DRY	7.3392	-3.17232	IRR	-9.05113	-3.98028
1562	DRY	6.74289	-2.63564	IRR	-10.3514	-3.40126
1563	DRY	5.68605	-2.15012	IRR	-10.6386	-2.78905
1564	DRY	4.02759	-1.48668	IRR	-10.1892	-2.14145
1565	DRY	2.05962	-0.586869	IRR	-9.86945	-1.3791
1566	DRY	0.106778	0.0854686	IRR	-9.28505	-0.406494
1567	DRY	-1.6642	0.636437	IRR	-7.84152	0.422636
1568	DRY	-3.45283	1.50615	IRR	-5.90912	1.05304
1569	DRY	-4.81361	2.37152	IRR	-3.98956	1.47741
1570	DRY	-5.24112	3.06201	IRR	-2.03385	1.53676
1571	DRY	-5.63327	3.59337	IRR	-0.89878	1.65527
1572	DRY	-6.24629	3.839	IRR	-1.13005	1.91468
1573	DRY	-6.70649	3.55886	IRR	-1.93392	1.76395
1574	DRY	-7.36425	2.8667	IRR	-2.62324	1.35197
1575	DRY	-8.29089	1.93077	IRR	-3.52702	0.783282
1576	DRY	-8.97557	0.681485	IRR	-4.53915	-0.0995314
1577	DRY	-9.4837	-0.964584	IRR	-5.46432	-0.879351
1578	DRY	-10.4183	-3.0614	IRR	-6.46346	-1.49103
1579	DRY	-11.7297	-5.32176	IRR	-8.27897	-2.08415
1580	DRY	-12.909	-7.70941	IRR	-10.8195	-2.60485
1581	DRY	-14.0904	-10.2386	IRR	-13.3131	-3.18025
1582	DRY	-15.1511	-12.4567	IRR	-15.9162	-3.86977
1583	DRY	-16.3138	-13.9934	IRR	-18.6249	-4.63988
1584	DRY	-17.4519	-15.3949	IRR	-21.3238	-5.44675
1585	DRY	-18.8991	-16.1784	IRR	-23.8304	-6.05834
1586	DRY	-21.0947	-15.8878	IRR	-26.3226	-6.43128
1587	DRY	-23.0163	-15.1376	IRR	-28.8526	-6.66042
1588	DRY	-24.6603	-13.7292	IRR	-30.8572	-6.81892
1589	DRY	-25.9128	-11.7474	IRR	-32.312	-7.28682
1590	DRY	-26.4662	-9.93378	IRR	-33.6395	-8.06113
1591	DRY	-26.1816	-8.38627	IRR	-35.0934	-8.67421
1592	DRY	-25.1764	-6.8371	IRR	-36.3264	-9.04306
1593	DRY	-24.7885	-5.40048	IRR	-37.3671	-9.01133
1594	DRY	-24.7664	-3.921	IRR	-38.0451	-8.63922
1595	DRY	-24.3294	-2.82015	IRR	-37.5371	-8.36208
1596	DRY	-23.7584	-2.46802	IRR	-36.349	-8.20534
1597	DRY	-22.9221	-2.35938	IRR	-35.104	-7.83511
1598	DRY	-21.4283	-2.41937	IRR	-33.7966	-7.18231
1599	DRY	-20.2768	-2.65633	IRR	-32.6643	-6.00219
1600	DRY	-19.8626	-2.59314	IRR	-31.5629	-4.31313
1601	DRY	-19.5097	-2.36519	IRR	-30.7872	-2.55027
1602	DRY	-19.5702	-2.45067	IRR	-30.2189	-0.682318
1603	DRY	-19.9996	-2.42244	IRR	-29.387	0.99733
1604	DRY	-20.6875	-2.16327	IRR	-28.3702	2.3876
1605	DRY	-21.8899	-1.7649	IRR	-27.4022	3.60377
1606	DRY	-23.1834	-0.942834	IRR	-26.3024	4.60678
1607	DRY	-24.6476	0.41821	IRR	-25.3405	5.29247
1608	DRY	-25.8912	1.77754	IRR	-24.8802	5.49317
1609	DRY	-26.419	2.65896	IRR	-24.6276	5.17876
1610	DRY	-26.483	3.09833	IRR	-24.5596	4.41185
1611	DRY	-26.3206	2.99165	IRR	-25.1397	3.26253
1612	DRY	-26.6003	2.60746	IRR	-26.3714	2.01842
1613	DRY	-26.8569	2.59448	IRR	-27.8454	0.949864
1614	DRY	-26.8633	2.73432	IRR	-29.4905	-0.174827
1615	DRY	-27.2498	2.91609	IRR	-31.1751	-1.4101
1616	DRY	-27.4138	3.38713	IRR	-33.3957	-2.69055
1617	DRY	-27.1186	3.39397	IRR	-34.7421	-3.92168
1618	DRY	-27.6225	2.9991	IRR	-35.0851	-4.89478
1619	DRY	-27.5313	3.04136	IRR	-33.8661	-5.36137
1620	DRY	-26.3174	3.11189	IRR	-30.3875	-5.4761
1621	DRY	-24.6665	3.15678	IRR	-24.7421	-5.26208
1622	DRY	-21.893	3.46371	IRR	-17.4633	-4.8755
1623	DRY	-17.4665	3.32518	IRR	-8.4748	-4.53173
1624	DRY	-11.9526	2.72957	IRR	2.60348	-3.99781
1625	DRY	-4.75864	2.26871	IRR	14.7306	-3.65287
1626	DRY	4.33195	1.75427	IRR	27.1923	-3.6521
1627	DRY	14.1126	1.17852	IRR	39.1722	-3.58927
1628	DRY	24.3291	0.658387	IRR	50.5256	-3.42277
1629	DRY	33.8821	-0.325982	IRR	59.745	-3.43376
1630	DRY	41.9715	-1.58227	IRR	66.7003	-3.37455
1631	DRY	48.2205	-2.9884	IRR	70.9202	-3.34926
1632	DRY	53.0966	-4.72209	IRR	71.5643	-3.70343
1633	DRY	54.9685	-6.12964	IRR	68.8275	-4.08895
1634	DRY	53.6965	-7.14085	IRR	63.7155	-4.46655
1635	DRY	50.3517	-7.6874	IRR	55.4115	-4.9835
1636	DRY	44.2569	-7.70023	IRR	43.5847	-5.4395
1637	DRY	35.3457	-7.42151	IRR	29.5687	-5.91644
1638	DRY	24.6092	-6.96513	IRR	14.0661	-6.50933
1639	DRY	12.1292	-6.7459	IRR	-1.22847	-6.83476
1640	DRY	-1.69617	-6.43289	IRR	-16.2608	-6.94029
1641	DRY	-14.7245	-5.9047	IRR	-29.7263	-7.01142
1642	DRY	-27.2033	-5.46675	IRR	-41.6512	-6.73315
1643	DRY	-38.832	-5.13741	IRR	-51.9167	-6.50594
1644	DRY	-49.2156	-5.06378	IRR	-59.5986	-6.65767
1645	DRY	-57.9332	-5.41804	IRR	-64.4021	-6.90928
1646	DRY	-64.4744	-6.03904	IRR	-66.9862	-7.32707
1647	DRY	-68.578	-6.43529	IRR	-68.1522	-8.02398
1648	DRY	-70.8023	-6.6501	IRR	-66.905	-8.8766
1649	DRY	-72.0962	-6.68356	IRR	-64.8634	-9.21586
1650	DRY	-72.0702	-6.54594	IRR	-62.9484	-9.15499
1651	DRY	-71.5342	-6.35814	IRR	-61.7408	-8.99143
1652	DRY	-70.17	-6.14612	IRR	-60.7113	-8.61279
1653	DRY	-68.6971	-5.32709	IRR	-61.704	-7.931
1654	DRY	-67.2922	-3.68825	IRR	-64.3696	-7.053
1655	DRY	-68.6836	-0.915774	IRR	-69.3832	-5.10082
1656	DRY	-72.6693	2.72696	IRR	-77.9442	-1.83615
1657	DRY	-78.9948	7.33348	IRR	-90.8009	2.1424
1658	DRY	-88.3216	12.7771	IRR	-106.325	6.62241
1659	DRY	-99.8969	18.5889	IRR	-123.988	11.4428
1660	DRY	-112.872	24.9124	IRR	-144.25	16.5009
1661	DRY	-127.869	31.2081	IRR	-165.41	21.8561
1662	DRY	-144.91	37.1219	IRR	-186.844	27.3347
1663	DRY	-161.832	42.2056	IRR	-206.97	32.2509
1664	DRY	-178.608	46.5861	IRR	-225.375	36.4561
1665	DRY	-192.906	49.5961	IRR	-240.041	39.1669
1666	DRY	-204.005	51.1315	IRR	-251.066	40.619
1667	DRY	-210.185	51.0168	IRR	-256.748	40.7147
1668	DRY	-211.138	49.1162	IRR	-256.684	39.2914
1669	DRY	-206.579	45.357	IRR	-249.35	36.1965
1670	DRY	-196.576	39.8573	IRR	-235.133	31.6026
1671	DRY	-180.233	32.2582	IRR	-214.627	25.4847
1672	DRY	-158.232	22.8835	IRR	-187.826	17.7916
1673	DRY	-131.28	11.635	IRR	-154.582	8.40897
1674	DRY	-100.282	-1.1377	IRR	-116.143	-2.19715
1675	DRY	-66.3275	-15.0338	IRR	-74.8955	-13.8498
1676	DRY	-30.5866	-29.9978	IRR	-31.7035	-26.3147
1677	DRY	5.36826	-45.8866	IRR	11.8437	-39.0741
1678	DRY	41.9466	-62.1681	IRR	55.1129	-52.3388
1679	DRY	77.0916	-78.6859	IRR	96.6989	-65.946
1680	DRY	110.44	-95.6223	IRR	135.56	-79.5935
1681	DRY	142.466	-111.925	IRR	170.877	-92.8473
1682	DRY	172.353	-127.021	IRR	202.725	-105.028
1683	DRY	199.748	-140.605	IRR	232.224	-115.656
1684	DRY	224.706	-150.685	IRR	259.096	-123.907
1685	DRY	247.39	-156.773	IRR	282.932	-129.313
1686	DRY	266.681	-159.011	IRR	302.431	-131.35
1687	DRY	283.272	-156.774	IRR	317.973	-129.746
1688	DRY	295.984	-149.699	IRR	328.897	-124.548
1689	DRY	304.901	-138.271	IRR	336.004	-116.074
1690	DRY	308.955	-122.725	IRR	338.047	-104.46
1691	DRY	308.031	-104.366	IRR	335.353	-90.5703
1692	DRY	301.771	-84.6065	IRR	326.749	-75.0912
1693	DRY	290.608	-65.203	IRR	312.429	-59.4497
1694	DRY	274.135	-47.1102	IRR	292.466	-44.6062
1695	DRY	253.175	-31.8319	IRR	268.091	-31.9628
1696	DRY	228.801	-19.9526	IRR	239.717	-22.0002
1697	DRY	201.699	-12.1603	IRR	208.401	-14.8735
1698	DRY	172.366	-8.11098	IRR	175.652	-10.1761
1699	DRY	142.914	-7.26467	IRR	142.592	-7.48202
1700	DRY	113.839	-8.44909	IRR	110.39	-5.8551
1701	DRY	86.0958	-10.7219	IRR	80.2001	-4.40691
1702	DRY	62.944	-12.0785	IRR	54.1424	-2.22736
1703	DRY	44.8013	-9.9914	IRR	34.4732	1.89906
1704	DRY	31.3154	-3.60253	IRR	20.2825	9.46651
1705	DRY	22.9952	8.5588	IRR	12.1453	21.3668
1706	DRY	17.7002	26.8056	IRR	7.33306	37.5615
1707	DRY	14.7395	50.2813	IRR	3.35816	58.1299
1708	DRY	13.1896	77.6285	IRR	0.196105	81.5575
1709	DRY	12.2291	108.722	IRR	-2.78429	107.107
1710	DRY	10.9126	141.041	IRR	-6.30262	132.9
1711	DRY	8.40298	173.124	IRR	-10.0496	158.07
1712	DRY	3.75667	202.485	IRR	-16.0011	180.628
1713	DRY	-3.88399	227.605	IRR	-25.7486	199.228
1714	DRY	-13.8327	246.209	IRR	-37.973	212.445
1715	DRY	-25.8405	257.345	IRR	-52.9849	219.564
1716	DRY	-38.5702	260.318	IRR	-67.2516	219.927
1717	DRY	-51.4246	255.461	IRR	-79.3413	213.87
1718	DRY	-63.2665	242.81	IRR	-87.9578	202.286
1719	DRY	-74.1383	223.536	IRR	-92.2452	186.507
1720	DRY	-81.6415	198.782	IRR	-91.3044	167.058
1721	DRY	-84.6833	169.934	IRR	-85.2028	145.081
1722	DRY	-83.0207	138.491	IRR	-72.0578	121.53
1723	DRY	-75.8442	106.055	IRR	-52.1916	97.4271
1724	DRY	-63.3614	73.8714	IRR	-25.9304	73.6201
1725	DRY	-47.1992	42.8373	IRR	6.473	50.7987
1726	DRY	-27.5296	13.4475	IRR	41.1229	29.5082
1727	DRY	-4.68143	-13.8395	IRR	77.7028	9.56271
1728	DRY	19.2263	-38.9098	IRR	112.238	-9.29796
1729	DRY	43.8543	-61.1823	IRR	143.977	-26.5427
1730	DRY	67.4085	-80.8396	IRR	171.908	-42.6575
1731	DRY	89.3342	-97.4613	IRR	194.725	-57.3037
1732	DRY	108.317	-110.848	IRR	210.406	-70.3829
1733	DRY	124.021	-120.773	IRR	217.955	-81.4442
1734	DRY	135.312	-127.83	IRR	216.151	-90.8984
1735	DRY	142.215	-131.451	IRR	206.273	-98.2298
1736	DRY	145.081	-132.755	IRR	191.2	-103.464
1737	DRY	142.961	-131.278	IRR	170.857	-106.214
1738	DRY	136.638	-126.683	IRR	148.164	-106.532
1739	DRY	126.695	-119.179	IRR	122.995	-104.121
1740	DRY	113.358	-109.887	IRR	96.7043	-99.1264
1741	DRY	97.3691	-98.4312	IRR	70.8169	-91.7784
1742	DRY	81.1081	-85.6084	IRR	46.4388	-82.9364
1743	DRY	63.8716	-71.8618	IRR	24.297	-72.717
1744	DRY	46.3944	-57.2062	IRR	6.12222	-61.7158
1745	DRY	30.0257	-42.3687	IRR	-9.14755	-50.1886
1746	DRY	14.9382	-28.3654	IRR	-21.2542	-38.4589
1747	DRY	1.39161	-14.7994	IRR	-29.7347	-26.6608
1748	DRY	-9.0803	-1.7126	IRR	-36.101	-15.1984
1749	DRY	-16.6836	10.4734	IRR	-39.525	-4.26565
1750	DRY	-22.1336	21.5111	IRR	-40.2806	5.85646
1751	DRY	-24.5016	30.8163	IRR	-38.1173	15.0115
1752	DRY	-24.827	38.3565	IRR	-33.9984	23.2605
1753	DRY	-23.1285	43.9489	IRR	-27.7549	30.2261
1754	DRY	-18.5569	48.1912	IRR	-19.8248	36.0365
1755	DRY	-11.9537	50.7095	IRR	-10.1923	40.4628
1756	DRY	-3.03836	50.9918	IRR	2.25823	43.2215
1757	DRY	6.49324	48.8444	IRR	15.7407	44.2399
1758	DRY	14.9951	44.1051	IRR	29.5965	43.8092
1759	DRY	22.2296	37.2773	IRR	42.3302	41.5498
1760	DRY	27.8122	28.5949	IRR	53.7178	37.3415
1761	DRY	32.2082	18.2035	IRR	62.8377	31.2362
1762	DRY	35.2566	6.38683	IRR	69.4201	22.9917
1763	DRY	36.6808	-5.63315	IRR	72.6136	13.635
1764	DRY	36.8914	-17.9558	IRR	71.5948	3.5801
1765	DRY	34.3131	-28.9651	IRR	66.6451	-6.09728
1766	DRY	28.989	-38.0776	IRR	57.8824	-14.818
1767	DRY	22.2682	-44.0005	IRR	45.4091	-21.2443
1768	DRY	13.7366	-45.9612	IRR	30.2382	-25.2588
1769	DRY	4.65147	-42.672	IRR	14.4393	-25.8607
1770	DRY	-3.96174	-34.1726	IRR	-1.03377	-22.4628
1771	DRY	-12.2162	-21.1212	IRR	-15.526	-15.4196
1772	DRY	-19.1669	-3.80536	IRR	-28.0003	-4.76764
1773	DRY	-24.6402	16.5036	IRR	-39.9044	9.02471
1774	DRY	-29.2242	39.0572	IRR	-51.5731	25.018
1775	DRY	-32.8982	62.5724	IRR	-61.8577	42.063
1776	DRY	-35.4144	85.7243	IRR	-70.1549	59.3606
1777	DRY	-37.9583	106.816	IRR	-77.4485	75.3537
1778	DRY	-40.6048	123.932	IRR	-82.795	88.4993
1779	DRY	-44.2238	136.073	IRR	-88.0356	97.9199
1780	DRY	-48.0861	142.51	IRR	-93.2522	102.955
1781	DRY	-52.6827	143.018	IRR	-97.199	103.165
1782	DRY	-57.3994	137.87	IRR	-99.9651	98.8872
1783	DRY	-62.4318	127.532	IRR	-102.734	90.1345
1784	DRY	-68.894	112.601	IRR	-104.641	77.4336
1785	DRY	-75.6057	94.0888	IRR	-105.974	62.1482
1786	DRY	-81.642	72.2386	IRR	-106.75	44.4809
1787	DRY	-87.8767	49.2497	IRR	-107.325	25.9227
1788	DRY	-92.7079	25.705	IRR	-107.737	7.37505
1789	DRY	-95.2314	3.33352	IRR	-107.034	-9.97493
1790	DRY	-96.8166	-16.9149	IRR	-105.383	-25.511
1791	DRY	-96.2366	-34.4887	IRR	-101.17	-37.921
1792	DRY	-92.9503	-49.6378	IRR	-93.8626	-47.4055
1793	DRY	-87.6077	-61.9774	IRR	-86.5999	-54.4207
1794	DRY	-80.7144	-70.9705	IRR	-78.9148	-58.7234
1795	DRY	-73.2326	-76.9297	IRR	-71.6949	-60.8584
1796	DRY	-65.5153	-79.8059	IRR	-64.9272	-61.098
1797	DRY	-58.0859	-80.0453	IRR	-58.1063	-59.6596
1798	DRY	-50.7682	-78.07	IRR	-51.0361	-57.1323
1799	DRY	-43.8148	-74.4941	IRR	-44.2054	-54.5657
1800	DRY	-37.0771	-69.9794	IRR	-37.6122	-51.6151
1801	DRY	-30.6522	-64.6809	IRR	-31.5343	-48.0982
1802	DRY	-25.4859	-58.9237	IRR	-26.0343	-44.3835
1803	DRY	-21.1622	-52.9853	IRR	-21.054	-40.5454
1804	DRY	-17.7946	-46.9529	IRR	-17.0478	-36.8439
1805	DRY	-16.283	-41.3072	IRR	-14.0445	-33.5824
1806	DRY	-15.4974	-36.0621	IRR	-11.5661	-30.3234
1807	DRY	-14.7933	-31.1249	IRR	-9.72103	-26.9775
1808	DRY	-14.7955	-26.6686	IRR	-8.72277	-23.7769
1809	DRY	-14.408	-22.5955	IRR	-8.80735	-20.6921
1810	DRY	-13.4532	-18.9935	IRR	-9.09592	-17.7955
1811	DRY	-13.2549	-15.9763	IRR	-8.73303	-15.218
1812	DRY	-12.9812	-13.3815	IRR	-8.01851	-12.8546
1813	DRY	-11.9404	-11.2573	IRR	-6.60929	-11.0599
1814	DRY	-11.6562	-9.63286	IRR	-5.13491	-10.0372
1815	DRY	-12.0247	-8.41079	IRR	-5.75422	-9.64775
1816	DRY	-12.251	-7.53571	IRR	-7.24965	-9.77779
1817	DRY	-13.331	-7.12697	IRR	-8.40066	-10.2983
1818	DRY	-14.1179	-7.29686	IRR	-9.30184	-11.0834
1819	DRY	-12.6378	-7.84324	IRR	-9.59863	-12.1514
1820	DRY	-15.1954	-8.8978	IRR	-9.91695	-13.5298
1821	DRY	-17.0427	-10.4807	IRR	-9.63286	-14.5074
1822	DRY	-17.6837	-12.2732	IRR	-9.16733	-14.774
1823	DRY	-18.1432	-14.1209	IRR	-8.61465	-14.7074
1824	DRY	-17.4036	-16.3707	IRR	-8.06464	-14.5845
1825	DRY	-15.4295	-18.8608	IRR	-6.86538	-14.2674
1826	DRY	-13.9955	-20.9968	IRR	-4.70958	-14.0155
1827	DRY	-12.7782	-22.8739	IRR	-2.8507	-13.8156
1828	DRY	-11.1504	-24.2576	IRR	-1.1439	-13.4595
1829	DRY	-9.237	-24.6271	IRR	0.566278	-12.9997
1830	DRY	-6.27202	-24.6575	IRR	1.79491	-12.711
1831	DRY	-2.26567	-24.4816	IRR	2.96459	-12.4406
1832	DRY	1.20854	-23.4011	IRR	3.90237	-11.872
1833	DRY	4.27271	-21.7564	IRR	4.8892	-11.088
1834	DRY	7.15051	-19.5951	IRR	5.64781	-10.3036
1835	DRY	9.8245	-16.6576	IRR	6.43882	-9.3285
1836	DRY	13.2044	-13.4122	IRR	7.06433	-7.73976
1837	DRY	18.2024	-10.2889	IRR	8.13136	-5.6606
1838	DRY	23.4109	-6.43913	IRR	9.95684	-3.38392
1839	DRY	27.9066	-1.86937	IRR	12.5851	-0.514099
1840	DRY	32.5751	2.73008	IRR	15.2613	2.73758
1841	DRY	36.2044	7.51502	IRR	18.1403	5.94527
1842	DRY	36.4988	11.8414	IRR	21.2437	9.16183
1843	DRY	40.7632	15.6814	IRR	25.3973	12.4284
1844	DRY	44.4976	18.916	IRR	30.2371	15.0883
1845	DRY	47.3058	21.3915	IRR	35.9956	17.011
1846	DRY	49.5852	22.3535	IRR	42.4576	18.31
1847	DRY	51.3858	22.2211	IRR	49.595	19.0106
1848	DRY	51.8945	21.4875	IRR	55.755	19.1233
1849	DRY	51.5609	19.7015	IRR	59.8628	18.9147
1850	DRY	51.9846	17.3831	IRR	63.3046	18.473
1851	DRY	52.0363	14.9115	IRR	66.2728	17.9238
1852	DRY	51.4077	11.7577	IRR	68.3293	17.0151
1853	DRY	51.1898	8.38025	IRR	69.8512	15.8522
1854	DRY	51.8286	5.09906	IRR	71.0802	14.5436
1855	DRY	52.8295	1.97622	IRR	72.107	13.2909
1856	DRY	53.6469	-0.541717	IRR	72.2134	12.115
1857	DRY	55.855	-2.43275	IRR	72.0428	11.5211
1858	DRY	58.5058	-3.7563	IRR	71.4521	11.5733
1859	DRY	59.9831	-4.29543	IRR	70.8993	11.8732
1860	DRY	60.9285	-3.8177	IRR	70.1105	12.3017
1861	DRY	62.3505	-2.97751	IRR	69.1167	12.9212
1862	DRY	64.1202	-2.00282	IRR	69.4669	13.6359
1863	DRY	65.9245	-0.590675	IRR	71.173	14.2212
1864	DRY	68.9854	0.750477	IRR	74.448	14.9594
1865	DRY	73.1913	2.08413	IRR	79.3565	15.9131
1866	DRY	77.308	3.67973	IRR	85.8658	17.1447
1867	DRY	81.9232	5.60125	IRR	93.2403	18.5273
1868	DRY	88.0811	7.38451	IRR	100.302	20.223
1869	DRY	95.0223	9.43254	IRR	106.91	22.3719
1870	DRY	101.909	12.103	IRR	112.332	24.7465
1871	DRY	110.519	15.3361	IRR	117.366	27.2408
1872	DRY	119.988	19.1138	IRR	123.961	30.1702
1873	DRY	129.026	23.251	IRR	131.078	33.4997
1874	DRY	138.605	27.6458	IRR	138.48	37.014
1875	DRY	148.661	32.3094	IRR	145.571	40.6136
1876	DRY	157.442	36.6702	IRR	151.387	44.3091
1877	DRY	165.163	41.1874	IRR	155.875	47.9954
1878	DRY	172.682	45.8537	IRR	159.066	51.4024
1879	DRY	180.129	50.1608	IRR	162.35	54.4067
1880	DRY	187.092	54.129	IRR	166.146	56.8279
1881	DRY	193.343	57.4869	IRR	168.904	58.4462
1882	DRY	199.378	59.5335	IRR	170.911	59.1846
1883	DRY	204.61	60.3767	IRR	172.771	58.9758
1884	DRY	208.017	60.2983	IRR	173.788	57.8353
1885	DRY	209.632	59.2808	IRR	173.913	55.8382
1886	DRY	210.365	57.6114	IRR	172.853	52.9278
1887	DRY	209.84	55.6065	IRR	169.884	49.0616
1888	DRY	206.8	53.1819	IRR	165.088	44.4372
1889	DRY	201.829	50.3392	IRR	159.354	39.32
1890	DRY	194.309	46.9101	IRR	152.164	33.7849
1891	DRY	183.137	43.5553	IRR	143.021	28.2059
1892	DRY	169.451	40.7019	IRR	131.875	22.692
1893	DRY	153.466	37.6925	IRR	118.311	17.1411
1894	DRY	134.59	34.3537	IRR	101.757	11.8095
1895	DRY	112.879	30.5448	IRR	81.724	6.42885
1896	DRY	88.709	26.0076	IRR	59.3522	0.956911
1897	DRY	61.4366	20.9319	IRR	33.9737	-4.7381
1898	DRY	32.0957	15.9371	IRR	6.9087	-10.3239
1899	DRY	2.55597	11.0998	IRR	-20.7532	-16.0509
1900	DRY	-27.3827	5.97642	IRR	-49.0284	-21.7744
1901	DRY	-56.8567	0.396954	IRR	-76.2922	-27.6988
1902	DRY	-85.3289	-5.82758	IRR	-103.146	-33.4494
1903	DRY	-113.085	-12.7264	IRR	-129.582	-38.6002
1904	DRY	-139.833	-19.6598	IRR	-153.905	-43.2614
1905	DRY	-165.368	-26.4001	IRR	-175.839	-47.2444
1906	DRY	-189.027	-32.6257	IRR	-195.33	-50.6585
1907	DRY	-210.063	-38.0494	IRR	-211.288	-53.5486
1908	DRY	-227.948	-42.7238	IRR	-223.749	-55.8754
1909	DRY	-242.635	-46.8791	IRR	-232.186	-57.4783
1910	DRY	-254.755	-50.3845	IRR	-236.468	-58.2737
1911	DRY	-264.045	-52.7303	IRR	-237.585	-58.2875
1912	DRY	-270.625	-54.3251	IRR	-236.639	-57.7235
1913	DRY	-273.953	-55.0768	IRR	-234.213	-56.561
1914	DRY	-274.44	-55.1613	IRR	-230.004	-54.9202
1915	DRY	-272.207	-54.8002	IRR	-225.181	-53.2613
1916	DRY	-267.135	-54.1579	IRR	-220.056	-51.4147
1917	DRY	-261.08	-53.1683	IRR	-213.723	-49.6766
1918	DRY	-253.952	-51.2212	IRR	-206.807	-48.1691
1919	DRY	-246.069	-48.625	IRR	-200.037	-46.6448
1920	DRY	-237.655	-45.8942	IRR	-192.757	-44.9744
1921	DRY	-228.696	-43.6534	IRR	-185.759	-43.4589
1922	DRY	-219.529	-41.9512	IRR	-179.455	-42.0945
1923	DRY	-209.94	-40.3935	IRR	-173.178	-40.6675
1924	DRY	-200.869	-39.214	IRR	-167.384	-38.8172
1925	DRY	-192.045	-38.02	IRR	-160.993	-36.4688
1926	DRY	-183.775	-36.4319	IRR	-154.721	-33.9443
1927	DRY	-175.563	-34.5747	IRR	-148.474	-31.1627
1928	DRY	-167.101	-32.5673	IRR	-141.469	-28.4592
1929	DRY	-158.802	-30.4844	IRR	-133.887	-25.5938
1930	DRY	-150.587	-28.4548	IRR	-126.394	-22.6732
1931	DRY	-142.675	-26.5053	IRR	-119.479	-19.869
1932	DRY	-134.571	-24.1013	IRR	-112.762	-17.3646
1933	DRY	-126.483	-21.3323	IRR	-106.404	-15.4825
1934	DRY	-117.652	-18.8273	IRR	-99.9143	-13.9153
1935	DRY	-108.616	-16.3594	IRR	-93.2601	-12.5057
1936	DRY	-99.4618	-13.9162	IRR	-86.6254	-11.3626
1937	DRY	-89.924	-11.7963	IRR	-80.7239	-10.5655
1938	DRY	-80.729	-10.1539	IRR	-75.0401	-10.0562
1939	DRY	-71.9901	-8.21882	IRR	-69.1713	-9.81289
1940	DRY	-63.1161	-6.34754	IRR	-63.6695	-9.94824
1941	DRY	-54.4921	-5.32913	IRR	-58.3077	-9.8309
1942	DRY	-46.4225	-4.58552	IRR	-53.5955	-9.42497
1943	DRY	-38.9867	-4.14643	IRR	-49.8733	-9.01226
1944	DRY	-32.6239	-4.09462	IRR	-46.7284	-8.37496
1945	DRY	-27.0299	-3.96451	IRR	-43.3123	-7.48059
1946	DRY	-22.6952	-4.03554	IRR	-40.1999	-6.66184
1947	DRY	-19.191	-3.94393	IRR	-36.9043	-5.67339
1948	DRY	-16.3573	-3.71508	IRR	-33.203	-4.46274
1949	DRY	-14.176	-3.44626	IRR	-29.5136	-3.21818
1950	DRY	-12.9234	-3.1984	IRR	-25.9346	-2.12526
1951	DRY	-12.511	-2.6856	IRR	-23.0311	-1.15019
1952	DRY	-12.6181	-2.15441	IRR	-20.9512	-0.66884
1953	DRY	-13.2683	-1.82402	IRR	-19.5927	-0.756596
1954	DRY	-13.5445	-1.2996	IRR	-17.7107	-1.19643
1955	DRY	-13.265	-0.744485	IRR	-15.4448	-1.76721
1956	DRY	-12.5866	-0.581395	IRR	-12.993	-2.07699
1957	DRY	-11.6403	-0.649239	IRR	-10.4338	-2.30847
1958	DRY	-10.046	-0.861939	IRR	-8.22214	-2.71623
1959	DRY	-8.09507	-1.24219	IRR	-6.5776	-3.14585
1960	DRY	-5.79714	-1.39651	IRR	-5.2156	-3.50513
1961	DRY	-2.71366	-0.764608	IRR	-4.45441	-3.79699
1962	DRY	0.577592	-0.0165422	IRR	-3.5191	-3.84387
1963	DRY	3.31437	0.615807	IRR	-2.30503	-3.30824
1964	DRY	5.55779	1.11367	IRR	-0.499104	-2.39594
1965	DRY	7.13829	1.38131	IRR	1.51595	-1.47942
1966	DRY	8.35432	1.3601	IRR	3.78462	-0.390502
1967	DRY	9.17934	1.37879	IRR	5.80006	0.496764
1968	DRY	9.30123	1.82853	IRR	6.66161	1.13673
1969	DRY	9.40195	2.35298	IRR	7.59188	1.81276
1970	DRY	9.53583	2.47975	IRR	8.77289	2.36252
1971	DRY	9.17239	2.43094	IRR	8.92	2.59476
1972	DRY	8.15929	2.29006	IRR	8.50469	2.59072
1973	DRY	7.30136	1.86976	IRR	7.8581	2.40364
1974	DRY	6.9749	0.879181	IRR	7.35363	1.81004
1975	DRY	6.84198	-0.192238	IRR	6.67198	1.15478
1976	DRY	7.34814	-1.0618	IRR	6.4708	0.837321
1977	DRY	8.46903	-2.01242	IRR	6.18724	0.679857
1978	DRY	9.48097	-2.8447	IRR	5.8667	0.647847
1979	DRY	10.135	-3.24544	IRR	5.84028	0.830048
1980	DRY	11.4464	-3.15163	IRR	6.04294	1.21456
1981	DRY	13.8555	-2.81405	IRR	6.90961	1.88978
1982	DRY	16.5023	-1.83443	IRR	8.1024	2.73505
1983	DRY	19.042	-0.384744	IRR	9.04926	3.70279
1984	DRY	21.4021	1.31124	IRR	10.6292	4.92165
1985	DRY	23.2206	3.6332	IRR	12.6291	6.13264
1986	DRY	24.7375	6.36242	IRR	14.3451	7.28376
1987	DRY	26.2263	9.53598	IRR	14.7743	8.31996
1988	DRY	27.6684	12.9927	IRR	14.9906	9.22414
1989	DRY	28.8655	16.7716	IRR	14.7717	9.76942
1990	DRY	29.9385	20.447	IRR	14.185	10.0025
1991	DRY	31.3056	23.2357	IRR	14.893	10.1507
1992	DRY	32.6901	25.598	IRR	16.8491	10.1461
1993	DRY	34.0287	27.5765	IRR	18.7279	10.0603
1994	DRY	35.9391	28.6337	IRR	20.4631	9.99465
1995	DRY	38.2669	28.8705	IRR	22.5581	9.94092
1996	DRY	40.2902	28.4876	IRR	24.7834	9.82331
1997	DRY	41.9952	27.7941	IRR	27.0187	10.007
1998	DRY	43.4093	26.6541	IRR	29.8598	10.3787
1999	DRY	44.6493	25.1966	IRR	32.912	11.0153
2000	DRY	45.5169	23.8754	IRR	35.7744	11.9962
2001	DRY	46.3996	22.645	IRR	38.5183	13.341
2002	DRY	48.0578	21.4109	IRR	41.1545	14.9945
2003	DRY	49.4396	20.1159	IRR	43.722	16.8396
2004	DRY	50.2895	19.6657	IRR	45.7386	18.6549
2005	DRY	51.7071	20.1657	IRR	47.6207	20.6219
2006	DRY	53.4872	21.5009	IRR	50.0514	22.484
2007	DRY	55.3588	23.6102	IRR	52.6264	23.9569
2008	DRY	57.7553	25.9841	IRR	55.0598	25.3677
2009	DRY	60.5867	28.5637	IRR	58.1175	26.7865
2010	DRY	63.3871	31.1502	IRR	61.5056	27.889
2011	DRY	66.1602	33.6069	IRR	64.6026	28.817
2012	DRY	68.5267	35.6605	IRR	67.4006	29.3286
2013	DRY	70.5591	37.3018	IRR	70.4842	29.2902
2014	DRY	71.6426	38.2244	IRR	72.6044	28.7997
2015	DRY	71.358	38.0041	IRR	72.5643	28.0017
2016	DRY	69.8178	36.9432	IRR	71.4642	26.7858
2017	DRY	66.9212	35.4083	IRR	69.7564	25.1779
2018	DRY	63.0696	33.2213	IRR	66.8999	23.3116
2019	DRY	59.1398	30.7116	IRR	63.0751	21.6093
2020	DRY	55.6675	28.2321	IRR	58.7754	20.0583
2021	DRY	52.5434	25.5034	IRR	53.6125	18.7731
2022	DRY	49.7182	22.3627	IRR	47.6631	17.8643
2023	DRY	47.3833	19.1983	IRR	42.3587	17.2124
2024	DRY	45.7303	16.332	IRR	38.2399	16.7794
2025	DRY	44.4446	13.7462	IRR	34.6287	16.3758
2026	DRY	43.9777	11.9597	IRR	31.1578	16.0001
2027	DRY	43.9283	10.5523	IRR	28.5657	15.6099
2028	DRY	43.6519	9.14946	IRR	27.2057	14.9144
2029	DRY	43.2572	8.1143	IRR	26.4743	14.1277
2030	DRY	43.1199	6.80907	IRR	26.5214	13.6781
2031	DRY	43.1098	5.21698	IRR	26.9623	13.0188
2032	DRY	42.3226	3.56499	IRR	26.8922	11.7476
2033	DRY	40.6277	1.58753	IRR	26.2481	9.78567
2034	DRY	38.1703	-0.530001	IRR	25.896	7.32067
2035	DRY	35.0205	-2.39588	IRR	26.0307	4.4603
2036	DRY	30.9891	-4.41812	IRR	25.6359	1.69842
2037	DRY	26.9347	-6.53462	IRR	25.016	-0.773711
2038	DRY	23.324	-8.22563	IRR	25.0097	-2.99795
2039	DRY	19.944	-9.3669	IRR	25.4159	-4.78538
2040	DRY	16.7847	-10.2631	IRR	25.6546	-6.17358
2041	DRY	14.3869	-10.6491	IRR	25.9276	-7.05226
2042	DRY	12.5154	-10.7999	IRR	26.4881	-7.43763
2043	DRY	10.3693	-11.3769	IRR	26.8756	-7.32931
2044	DRY	8.33399	-11.9202	IRR	26.8244	-6.96542
2045	DRY	6.77162	-11.9094	IRR	26.9477	-6.61161
2046	DRY	5.91103	-11.7752	IRR	27.1375	-6.04545
2047	DRY	4.97468	-11.8611	IRR	25.8646	-5.56054
2048	DRY	4.31802	-12.1343	IRR	23.2187	-5.29826
2049	DRY	3.69892	-12.5079	IRR	20.483	-5.19554
2050	DRY	2.68364	-13.0906	IRR	17.3867	-5.04134
2051	DRY	1.71507	-13.726	IRR	13.3737	-5.17263
2052	DRY	1.12997	-14.4751	IRR	9.03428	-5.95783
2053	DRY	0.0957109	-15.2731	IRR	4.18848	-7.34881
2054	DRY	-1.67655	-16.1532	IRR	-0.999365	-9.02735
2055	DRY	-3.42372	-17.0327	IRR	-6.14625	-10.8451
2056	DRY	-4.49291	-17.3396	IRR	-10.3401	-12.3212
2057	DRY	-6.0281	-17.4652	IRR	-14.1832	-13.6594
2058	DRY	-7.86254	-17.9725	IRR	-18.0851	-14.62
2059	DRY	-10.196	-18.3745	IRR	-21.5806	-15.5016
2060	DRY	-13.4811	-18.2727	IRR	-24.3753	-16.2253
2061	DRY	-17.3827	-18.259	IRR	-26.3307	-16.7203
2062	DRY	-21.1793	-18.4216	IRR	-27.798	-17.1039
2063	DRY	-24.1785	-18.3738	IRR	-28.1799	-17.4106
2064	DRY	-26.9556	-18.5498	IRR	-27.7468	-17.3369
2065	DRY	-29.6973	-19.0624	IRR	-26.6958	-16.8506
2066	DRY	-32.2344	-19.4499	IRR	-25.553	-16.5061
2067	DRY	-34.573	-19.7925	IRR	-24.317	-16.2032
2068	DRY	-36.3655	-20.2912	IRR	-23.3997	-15.7661
2069	DRY	-37.947	-20.8076	IRR	-23.5047	-15.6795
2070	DRY	-39.338	-21.21	IRR	-24.2018	-15.6873
2071	DRY	-40.6348	-21.499	IRR	-24.6584	-15.3864
2072	DRY	-41.4625	-21.5346	IRR	-25.7104	-15.0627
2073	DRY	-41.6567	-20.9695	IRR	-28.1517	-15.2516
2074	DRY	-41.4893	-20.2014	IRR	-31.0114	-15.4898
2075	DRY	-40.9481	-19.6263	IRR	-34.2318	-15.3326
2076	DRY	-40.0845	-19.0719	IRR	-37.4503	-15.0489
2077	DRY	-38.7922	-18.383	IRR	-40.0532	-14.7358
2078	DRY	-37.6901	-17.7525	IRR	-42.5034	-14.1196
2079	DRY	-37.2311	-17.4368	IRR	-44.9849	-13.3976
2080	DRY	-36.6285	-17.2336	IRR	-47.9699	-12.6069
2081	DRY	-36.3269	-16.822	IRR	-49.8788	-11.7857
2082	DRY	-36.1786	-16.6085	IRR	-50.0975	-10.6399
2083	DRY	-35.8906	-16.5841	IRR	-48.9489	-9.53315
2084	DRY	-35.4969	-16.2761	IRR	-46.2524	-8.51501
2085	DRY	-35.0605	-15.8812	IRR	-42.9438	-7.64714
2086	DRY	-35.1534	-15.614	IRR	-40.548	-6.94895
2087	DRY	-35.6985	-15.4286	IRR	-37.9681	-6.50768
2088	DRY	-36.6387	-15.1446	IRR	-34.9102	-6.51578
2089	DRY	-37.5969	-14.8646	IRR	-32.1063	-6.79185
2090	DRY	-38.2587	-14.8692	IRR	-29.6035	-7.31949
2091	DRY	-39.0294	-14.7294	IRR	-27.7199	-8.01463
2092	DRY	-39.7185	-14.2151	IRR	-26.775	-8.66465
2093	DRY	-40.3299	-13.2697	IRR	-27.2159	-9.26551
2094	DRY	-41.5582	-11.9913	IRR	-28.4561	-9.68847
2095	DRY	-43.5524	-10.5524	IRR	-29.7868	-9.7665
2096	DRY	-45.4707	-9.52606	IRR	-30.8087	-9.61535
2097	DRY	-47.1238	-8.90242	IRR	-31.9302	-9.30757
2098	DRY	-49.2611	-8.55436	IRR	-33.255	-9.04593
2099	DRY	-51.8163	-8.40759	IRR	-35.1173	-8.98963
2100	DRY	-53.928	-8.65518	IRR	-37.6784	-9.02521
2101	DRY	-55.4503	-9.37658	IRR	-40.3478	-9.37218
2102	DRY	-56.3577	-10.2958	IRR	-42.713	-9.79043
2103	DRY	-56.0831	-11.3684	IRR	-43.5568	-10.3034
2104	DRY	-55.3137	-12.552	IRR	-44.1072	-10.9225
2105	DRY	-54.8809	-13.6063	IRR	-44.9885	-11.6896
2106	DRY	-53.9315	-14.503	IRR	-45.5398	-12.402
2107	DRY	-52.0216	-15.5504	IRR	-46.8404	-13.0955
2108	DRY	-49.4975	-16.2615	IRR	-47.8051	-13.7403
2109	DRY	-46.6878	-16.3466	IRR	-46.819	-14.1091
2110	DRY	-43.3612	-15.9376	IRR	-44.7868	-14.207
2111	DRY	-39.321	-15.4843	IRR	-42.7846	-14.0507
2112	DRY	-35.1638	-14.8329	IRR	-40.739	-13.6502
2113	DRY	-30.8881	-13.486	IRR	-38.7061	-12.8535
2114	DRY	-26.4043	-12.1214	IRR	-36.9219	-11.6425
2115	DRY	-22.8182	-10.7127	IRR	-34.4285	-10.0474
2116	DRY	-20.4826	-9.01429	IRR	-30.3371	-8.34904
2117	DRY	-18.1867	-7.32783	IRR	-25.9887	-6.63027
2118	DRY	-15.6068	-6.26782	IRR	-21.7116	-4.90963
2119	DRY	-13.3906	-5.42597	IRR	-17.8261	-3.43447
2120	DRY	-11.3774	-4.59665	IRR	-15.1413	-2.59618
2121	DRY	-9.52234	-3.7426	IRR	-12.9435	-1.89322
2122	DRY	-7.72275	-2.84891	IRR	-10.8145	-0.861397
2123	DRY	-6.48482	-2.12935	IRR	-9.05188	-0.0350668
2124	DRY	-5.53956	-1.57061	IRR	-7.45507	0.584108
2125	DRY	-4.85173	-0.945422	IRR	-6.44239	1.11498
2126	DRY	-5.7683	-0.050378	IRR	-6.61641	1.39408
2127	DRY	-7.01456	0.654584	IRR	-6.94792	1.43587
2128	DRY	-6.83536	1.21446	IRR	-6.82892	1.45915
2129	DRY	-6.38266	1.83648	IRR	-6.7278	1.60058
2130	DRY	-5.52264	2.45791	IRR	-5.40427	1.43683
2131	DRY	-4.23389	2.81541	IRR	-3.19568	0.849432
2132	DRY	-2.47309	2.49238	IRR	-0.730668	0.147174
2133	DRY	-0.448541	1.90732	IRR	1.9158	-0.606858
2134	DRY	2.16325	1.27508	IRR	4.4476	-1.42054
2135	DRY	5.72269	0.331154	IRR	6.90945	-2.19804
2136	DRY	9.58198	-0.890185	IRR	9.71017	-2.81207
2137	DRY	13.2957	-1.74124	IRR	13.413	-3.18603
2138	DRY	17.404	-2.56611	IRR	17.0933	-3.40772
2139	DRY	22.1214	-4.11201	IRR	20.2971	-3.3002
2140	DRY	26.656	-5.66085	IRR	23.0941	-3.04591
2141	DRY	30.9346	-6.5502	IRR	24.4343	-3.02899
2142	DRY	34.9227	-7.09813	IRR	25.5896	-2.85329
2143	DRY	37.5278	-7.33684	IRR	27.8466	-2.04612
2144	DRY	39.4766	-7.18776	IRR	30.0903	-1.22285
2145	DRY	41.6933	-7.07083	IRR	31.9924	-0.975473
2146	DRY	43.6694	-6.57649	IRR	34.0367	-0.680751
2147	DRY	45.2037	-5.35523	IRR	35.8316	-0.215693
2148	DRY	46.7075	-3.72666	IRR	37.5568	0.0344539
2149	DRY	48.6423	-2.38328	IRR	40.0576	0.703476
2150	DRY	49.8553	-0.709538	IRR	43.2009	1.8042
2151	DRY	49.6375	1.36896	IRR	46.5435	2.86664
2152	DRY	49.0162	3.36047	IRR	49.8202	3.85534
2153	DRY	47.8276	5.81463	IRR	52.1797	4.98055
2154	DRY	46.3853	8.87521	IRR	53.5101	6.61972
2155	DRY	44.4811	11.8692	IRR	54.0552	8.25112
2156	DRY	42.7411	14.2174	IRR	53.4113	9.69843
2157	DRY	40.1908	16.1653	IRR	51.8908	11.0009
2158	DRY	36.2459	17.6954	IRR	50.6943	12.0409
2159	DRY	31.811	18.7822	IRR	48.5206	12.9043
2160	DRY	27.2848	19.4225	IRR	44.771	13.5422
2161	DRY	22.2926	19.6022	IRR	40.1299	13.9203
2162	DRY	16.919	19.5531	IRR	34.3786	14.0519
2163	DRY	11.7775	19.0961	IRR	28.4967	14.0266
2164	DRY	6.69179	18.1206	IRR	24.0063	14.0055
2165	DRY	2.07112	16.949	IRR	19.7178	13.8584
2166	DRY	-1.00406	15.8866	IRR	14.9858	13.4693
2167	DRY	-3.10456	14.6769	IRR	10.7625	12.9272
2168	DRY	-4.99815	13.5057	IRR	7.13206	12.4452
2169	DRY	-6.27636	12.4224	IRR	4.11143	11.999
2170	DRY	-7.10595	11.4135	IRR	1.90619	11.4884
2171	DRY	-7.61461	10.5786	IRR	0.342126	11.2222
2172	DRY	-7.51073	10.5118	IRR	-0.501743	10.6906
2173	DRY	-6.9016	11.0325	IRR	-1.82715	9.68306
2174	DRY	-5.70594	11.5886	IRR	-3.31467	8.80539
2175	DRY	-4.26488	12.0154	IRR	-4.0968	7.84316
2176	DRY	-2.50402	12.4337	IRR	-4.30502	6.66602
2177	DRY	-0.916451	12.456	IRR	-4.21077	5.08912
2178	DRY	0.147283	12.2289	IRR	-4.2196	3.59106
2179	DRY	0.324804	11.966	IRR	-4.1333	2.26055
2180	DRY	0.22878	11.4211	IRR	-4.06032	1.06697
2181	DRY	0.0326882	10.5139	IRR	-5.02893	0.466455
2182	DRY	-0.747506	9.4694	IRR	-6.41638	0.22667
2183	DRY	-1.9479	8.39359	IRR	-7.43682	0.040675
2184	DRY	-3.29541	6.93804	IRR	-8.41077	-0.114109
2185	DRY	-4.85563	5.09776	IRR	-9.13903	-0.0948056
2186	DRY	-6.80936	3.01525	IRR	-9.98261	0.0504227
2187	DRY	-8.4461	0.656856	IRR	-11.5634	0.0718126
2188	DRY	-10.0036	-1.79257	IRR	-13.018	-0.0107584
2189	DRY	-12.5315	-4.30409	IRR	-13.9	-0.0860952
2190	DRY	-15.1881	-6.52261	IRR	-15.0079	-0.396715
2191	DRY	-17.5046	-8.05897	IRR	-16.071	-1.18012
2192	DRY	-19.0832	-9.29843	IRR	-17.0604	-2.34121
2193	DRY	-19.5113	-10.3858	IRR	-18.4378	-3.66413
2194	DRY	-18.6048	-11.2613	IRR	-19.9658	-5.25087
2195	DRY	-16.7981	-12.4745	IRR	-21.3828	-7.00046
2196	DRY	-13.9684	-13.7518	IRR	-21.9176	-8.44276
2197	DRY	-10.2609	-14.7734	IRR	-21.9759	-9.71879
2198	DRY	-6.24481	-15.1756	IRR	-21.21	-10.7552
2199	DRY	-2.48414	-14.6067	IRR	-19.9406	-11.3043
2200	DRY	0.675386	-13.0609	IRR	-18.0297	-11.1492
2201	DRY	3.98195	-10.712	IRR	-15.2915	-10.4122
2202	DRY	7.05875	-7.54211	IRR	-11.9987	-9.29708
2203	DRY	9.66216	-3.57731	IRR	-8.09752	-7.36019
2204	DRY	11.9401	0.961388	IRR	-3.28383	-4.69638
2205	DRY	14.4249	5.86467	IRR	1.97541	-1.44973
2206	DRY	16.8562	10.735	IRR	7.2702	2.34065
2207	DRY	18.7007	15.9596	IRR	12.016	6.67914
2208	DRY	20.1682	21.6748	IRR	16.107	11.5562
2209	DRY	22.0361	26.9894	IRR	19.8101	16.3583
2210	DRY	23.9169	32.1644	IRR	22.9776	20.9093
2211	DRY	25.6397	36.7345	IRR	25.1772	25.1331
2212	DRY	28.5675	39.9999	IRR	26.2041	28.6032
2213	DRY	32.1471	41.9336	IRR	26.5112	31.1281
2214	DRY	36.1699	42.3043	IRR	25.8645	33.0424
2215	DRY	39.8906	41.65	IRR	24.7351	34.0449
2216	DRY	43.0502	40.1875	IRR	24.1036	33.7692
2217	DRY	45.9395	37.98	IRR	23.7206	32.5327
2218	DRY	47.9145	35.9678	IRR	23.056	30.8248
2219	DRY	48.9216	33.894	IRR	22.9751	28.5543
2220	DRY	49.2493	31.9958	IRR	24.0564	25.6824
2221	DRY	49.8914	30.28	IRR	25.4122	22.585
2222	DRY	50.4071	28.954	IRR	27.5222	19.6799
2223	DRY	50.5982	28.0328	IRR	29.1141	16.67
2224	DRY	50.4281	27.3235	IRR	29.2787	13.6828
2225	DRY	50.0468	26.7121	IRR	29.2669	11.5301
2226	DRY	49.8968	26.3054	IRR	28.7758	9.93606
2227	DRY	50.1439	26.4894	IRR	27.4396	8.65358
2228	DRY	49.9129	26.9628	IRR	25.5853	7.79913
2229	DRY	49.3706	27.6724	IRR	23.4539	7.44009
2230	DRY	48.6595	28.0933	IRR	20.6334	7.39886
2231	DRY	47.5173	27.613	IRR	17.7677	7.2461
2232	DRY	45.4695	26.5608	IRR	13.6944	7.30433
2233	DRY	43.4275	24.7335	IRR	8.18534	7.69688
2234	DRY	39.9886	22.2875	IRR	1.65951	8.15922
2235	DRY	33.9114	19.581	IRR	-5.70123	8.52257
2236	DRY	25.5118	16.9517	IRR	-14.1168	8.80185
2237	DRY	14.9142	14.7072	IRR	-22.6491	8.74908
2238	DRY	2.99034	12.6068	IRR	-31.9774	8.58587
2239	DRY	-8.98654	10.9975	IRR	-43.1673	8.65481
2240	DRY	-21.771	9.40693	IRR	-54.6649	8.66234
2241	DRY	-35.1112	7.50369	IRR	-65.6389	8.63029
2242	DRY	-48.2483	5.21459	IRR	-76.26	8.23308
2243	DRY	-61.9465	2.36503	IRR	-86.9959	7.59603
2244	DRY	-75.0017	-0.476561	IRR	-96.4859	6.31236
2245	DRY	-86.1883	-3.53768	IRR	-105.335	3.96826
2246	DRY	-94.5574	-7.41413	IRR	-111.123	0.999705
2247	DRY	-99.8987	-11.7478	IRR	-111.851	-2.32797
2248	DRY	-101.741	-16.5464	IRR	-108.436	-6.36881
2249	DRY	-101.19	-22.0265	IRR	-101.3	-10.9598
2250	DRY	-97.2545	-28.0094	IRR	-89.9993	-15.9557
2251	DRY	-88.9483	-34.1652	IRR	-75.1398	-21.3562
2252	DRY	-77.6873	-40.6487	IRR	-57.7845	-27.1898
2253	DRY	-63.736	-47.1046	IRR	-38.1078	-33.1546
2254	DRY	-47.5186	-53.3443	IRR	-17.7186	-38.555
2255	DRY	-30.11	-58.7626	IRR	2.92372	-43.1565
2256	DRY	-13.5689	-62.9286	IRR	23.3573	-47.1704
2257	DRY	2.83505	-66.1721	IRR	43.2238	-50.6466
2258	DRY	18.864	-68.3015	IRR	61.0758	-53.3904
2259	DRY	33.3396	-69.2642	IRR	75.822	-54.7519
2260	DRY	46.5044	-69.9707	IRR	86.7214	-54.6973
2261	DRY	55.7662	-69.465	IRR	93.3617	-53.3149
2262	DRY	59.6448	-67.826	IRR	96.221	-50.4295
2263	DRY	59.6118	-65.0612	IRR	94.9325	-46.5672
2264	DRY	56.3434	-61.5027	IRR	90.5569	-42.6369
2265	DRY	48.5851	-56.9779	IRR	81.9186	-38.5911
2266	DRY	38.8006	-51.2629	IRR	70.0381	-34.5819
2267	DRY	26.0028	-45.2097	IRR	54.8074	-30.663
2268	DRY	8.98919	-39.5637	IRR	37.4592	-27.0804
2269	DRY	-10.1767	-34.0165	IRR	17.9688	-23.847
2270	DRY	-29.586	-28.828	IRR	-3.16242	-20.9326
2271	DRY	-49.4029	-24.1152	IRR	-25.2952	-18.684
2272	DRY	-68.7066	-19.4932	IRR	-47.7975	-17.506
2273	DRY	-86.4169	-15.4608	IRR	-69.562	-16.9112
2274	DRY	-102.731	-12.5233	IRR	-90.1024	-16.7577
2275	DRY	-115.818	-10.2045	IRR	-108.044	-16.6091
2276	DRY	-125.255	-8.3105	IRR	-123.183	-15.918
2277	DRY	-130.763	-6.82827	IRR	-133.955	-15.3627
2278	DRY	-132.668	-6.27004	IRR	-139.849	-15.4065
2279	DRY	-129.601	-6.43699	IRR	-140.246	-15.3403
2280	DRY	-122.78	-6.57252	IRR	-136.667	-14.6996
2281	DRY	-111.65	-6.58739	IRR	-127.675	-13.4492
2282	DRY	-95.2152	-6.51941	IRR	-112.737	-11.7547
2283	DRY	-76.6536	-5.2647	IRR	-92.7873	-9.68263
2284	DRY	-56.7432	-2.99444	IRR	-67.5194	-7.73622
2285	DRY	-33.0714	-1.35788	IRR	-38.5926	-6.14815
2286	DRY	-6.93288	-0.805613	IRR	-8.38656	-4.34356
2287	DRY	19.5137	-0.275654	IRR	21.6988	-2.66197
2288	DRY	47.9938	-0.67067	IRR	52.1355	-1.25759
2289	DRY	75.6256	-1.79764	IRR	81.6744	-0.0939627
2290	DRY	100.358	-1.95204	IRR	109.84	0.450987
2291	DRY	124.21	-1.75966	IRR	135.669	0.933999
2292	DRY	147.027	-2.31812	IRR	158.119	1.17857
2293	DRY	165.466	-2.72617	IRR	176.462	1.31464
2294	DRY	179.542	-2.73578	IRR	190.846	1.78624
2295	DRY	190.644	-2.68857	IRR	202.445	3.37946
2296	DRY	197.552	-2.49984	IRR	210.925	5.35087
2297	DRY	200.59	-1.11198	IRR	216.865	8.13179
2298	DRY	199.626	2.06448	IRR	220.017	12.2488
2299	DRY	194.49	6.13799	IRR	220.64	16.5857
2300	DRY	185.607	11.5717	IRR	216.682	21.7288
2301	DRY	174.787	18.642	IRR	209.413	28.6122
2302	DRY	161.146	26.1899	IRR	200.46	36.1349
2303	DRY	147.332	33.508	IRR	190.866	43.6009
2304	DRY	133.721	40.2432	IRR	180.816	51.4039
2305	DRY	117.749	46.1858	IRR	171.144	58.6387
2306	DRY	101.02	50.411	IRR	161.118	64.6891
2307	DRY	86.6672	51.7539	IRR	150.027	69.6535
2308	DRY	72.7183	50.6751	IRR	136.734	72.4035
2309	DRY	58.2597	48.0998	IRR	122.639	72.2253
2310	DRY	43.7516	43.3974	IRR	107.426	69.2059
2311	DRY	27.8253	37.1503	IRR	90.2248	63.4076
2312	DRY	11.483	29.7134	IRR	71.3195	54.9067
2313	DRY	-4.17969	20.3039	IRR	51.4903	44.4764
2314	DRY	-18.789	9.85276	IRR	30.3458	32.5843
2315	DRY	-32.9448	-0.592797	IRR	7.53134	19.4517
2316	DRY	-46.5091	-10.1715	IRR	-16.0481	6.46867
2317	DRY	-59.8962	-18.3433	IRR	-39.8296	-5.35102
2318	DRY	-72.0445	-24.3191	IRR	-63.1338	-16.1215
2319	DRY	-81.9112	-27.1959	IRR	-86.4081	-24.6967
2320	DRY	-90.6978	-27.1986	IRR	-108.416	-30.6428
2321	DRY	-99.0402	-25.3339	IRR	-129.142	-34.8131
2322	DRY	-105.818	-20.7964	IRR	-146.62	-35.9857
2323	DRY	-111.77	-14.0424	IRR	-157.889	-33.7463
2324	DRY	-115.103	-6.33343	IRR	-164.293	-30.1666
2325	DRY	-113.403	2.78823	IRR	-166.674	-25.6418
2326	DRY	-110.019	11.3101	IRR	-163.94	-19.7311
2327	DRY	-107.159	17.6363	IRR	-158.407	-13.7696
2328	DRY	-103.407	22.734	IRR	-152.002	-8.12533
2329	DRY	-99.3737	27.2281	IRR	-144.476	-2.33709
2330	DRY	-95.8216	29.4606	IRR	-136.412	1.85633
2331	DRY	-92.6452	29.932	IRR	-128.093	3.90512
2332	DRY	-88.902	28.2054	IRR	-118.991	4.12726
2333	DRY	-84.6648	23.2499	IRR	-107.872	2.51418
2334	DRY	-79.8263	16.8131	IRR	-96.7085	-0.471211
2335	DRY	-73.282	9.81796	IRR	-87.2818	-4.32846
2336	DRY	-65.9151	2.05055	IRR	-79.3393	-8.62867
2337	DRY	-59.7775	-6.4931	IRR	-72.4252	-13.4942
2338	DRY	-54.8396	-14.0198	IRR	-64.7907	-16.9577
2339	DRY	-50.4993	-20.3689	IRR	-56.0707	-19.3735
2340	DRY	-45.4269	-25.3288	IRR	-46.2777	-20.8009
2341	DRY	-40.5405	-28.9976	IRR	-35.8635	-20.3057
2342	DRY	-36.1527	-30.9729	IRR	-23.7114	-18.4413
2343	DRY	-31.8112	-31.0897	IRR	-10.0697	-15.4695
2344	DRY	-25.2293	-28.9914	IRR	4.67548	-11.0454
2345	DRY	-14.577	-24.9231	IRR	19.3861	-6.31752
2346	DRY	-2.02002	-20.0447	IRR	31.9998	-1.67911
2347	DRY	9.81083	-14.5143	IRR	43.5137	3.98976
2348	DRY	19.1292	-9.44339	IRR	52.7275	10.2894
2349	DRY	25.912	-3.83501	IRR	57.9916	16.9125
2350	DRY	31.5297	3.13969	IRR	61.3848	22.9746
2351	DRY	37.4152	9.63236	IRR	63.8451	27.5841
2352	DRY	41.637	14.477	IRR	64.625	29.5298
2353	DRY	42.385	18.2046	IRR	63.7495	29.2886
2354	DRY	41.5183	20.6963	IRR	61.7872	28.1064
2355	DRY	38.4015	22.7078	IRR	57.2147	25.8129
2356	DRY	34.1467	25.0616	IRR	48.3103	22.8538
2357	DRY	28.9858	27.1757	IRR	36.7535	19.346
2358	DRY	21.9916	27.9444	IRR	25.995	15.901
2359	DRY	15.7202	27.5081	IRR	15.6871	13.1961
2360	DRY	10.5353	26.8561	IRR	6.44288	11.4167
2361	DRY	5.59357	25.542	IRR	-1.36285	10.4954
2362	DRY	2.22044	23.7626	IRR	-7.78622	9.96464
2363	DRY	0.19724	22.1729	IRR	-12.8367	8.72286
2364	DRY	-0.345978	20.6464	IRR	-15.7161	7.21799
2365	DRY	0.819212	18.929	IRR	-15.2678	6.7579
2366	DRY	4.12089	17.1452	IRR	-14.6691	6.29989
2367	DRY	7.31371	14.8392	IRR	-15.863	5.37889
2368	DRY	7.09997	12.0452	IRR	-17.1385	5.47274
2369	DRY	5.57965	9.37639	IRR	-17.6226	5.84675
2370	DRY	4.53362	6.83194	IRR	-19.4906	5.4869
2371	DRY	3.84309	4.24045	IRR	-21.5252	5.36942
2372	DRY	3.43145	1.52006	IRR	-22.4207	4.23186
2373	DRY	2.75963	-0.806579	IRR	-25.7401	1.79071
2374	DRY	-0.423503	-2.77197	IRR	-29.492	-1.11034
2375	DRY	-4.5743	-4.49875	IRR	-30.1681	-4.39643
2376	DRY	-8.46016	-5.409	IRR	-31.5436	-7.01182
2377	DRY	-13.3891	-6.30885	IRR	-34.8611	-9.0284
2378	DRY	-16.8718	-7.52431	IRR	-36.0025	-10.2947
2379	DRY	-19.6488	-8.0908	IRR	-33.7575	-10.0352
2380	DRY	-21.0805	-8.92889	IRR	-29.8326	-8.88832
2381	DRY	-20.3815	-9.99826	IRR	-24.0269	-7.89402
2382	DRY	-18.9264	-10.8702	IRR	-17.3681	-7.51074
2383	DRY	-15.1007	-12.3701	IRR	-13.8889	-7.39912
2384	DRY	-10.7317	-13.2474	IRR	-8.96341	-7.84102
2385	DRY	-6.9659	-12.9752	IRR	1.85359	-8.56248
2386	DRY	-2.99998	-12.9862	IRR	13.3474	-8.15729
2387	DRY	-0.513825	-13.0687	IRR	22.8046	-7.30145
2388	DRY	1.25824	-12.6778	IRR	29.8216	-7.33583
2389	DRY	4.51098	-12.2319	IRR	35.2044	-7.50082
2390	DRY	8.87616	-10.7839	IRR	40.7101	-6.70551
2391	DRY	12.623	-8.19783	IRR	45.9081	-5.9614
2392	DRY	18.1454	-4.85861	IRR	49.6572	-4.48736
2393	DRY	25.7872	-0.30283	IRR	50.4014	-1.29057
2394	DRY	32.605	4.59744	IRR	50.9874	1.8199
2395	DRY	39.7889	9.82498	IRR	54.8898	5.23582
2396	DRY	46.947	14.1356	IRR	62.624	9.10946
2397	DRY	51.6553	15.8331	IRR	72.3006	12.3707
2398	DRY	55.7875	17.2154	IRR	78.9519	16.1665
2399	DRY	62.0257	19.4793	IRR	82.4598	20.5471
2400	DRY	70.1923	21.8887	IRR	87.4039	24.6024
2401	DRY	80.0801	24.5509	IRR	92.2848	28.2302
2402	DRY	90.0969	26.1125	IRR	94.2267	30.2815
2403	DRY	97.4507	26.1316	IRR	96.5107	30.7555
2404	DRY	102.999	25.2427	IRR	95.8726	30.4535
2405	DRY	106.803	23.8282	IRR	90.3203	29.4471
2406	DRY	106.312	23.0441	IRR	88.441	28.0618
2407	DRY	103.065	22.0641	IRR	87.9283	26.4363
2408	DRY	99.7719	20.0058	IRR	81.0364	24.566
2409	DRY	96.998	17.5211	IRR	72.3044	22.763
2410	DRY	94.2194	16.4036	IRR	64.0413	20.3452
2411	DRY	91.9541	17.6281	IRR	52.9003	17.0977
2412	DRY	87.519	19.2029	IRR	42.2668	13.9807
2413	DRY	78.8312	20.3878	IRR	36.9158	10.812
2414	DRY	70.3335	21.2504	IRR	30.4207	8.44558
2415	DRY	62.3881	19.4722	IRR	19.2088	6.70856
2416	DRY	53.8892	16.7089	IRR	12.3204	4.34659
2417	DRY	45.5884	17.0391	IRR	7.51555	1.55951
2418	DRY	37.9157	15.6806	IRR	1.70042	-1.20121
2419	DRY	33.3617	10.9187	IRR	1.02404	-2.96852
2420	DRY	31.6724	8.0221	IRR	0.576704	-3.51391
2421	DRY	30.756	4.90593	IRR	-2.46266	-3.7228
2422	DRY	27.4189	1.08953	IRR	-2.69306	-3.86513
2423	DRY	18.4598	-0.539577	IRR	-1.6921	-3.52509
2424	DRY	9.81794	-1.99572	IRR	0.222959	-3.39992
2425	DRY	7.54888	-3.69941	IRR	5.6287	-3.27146
2426	DRY	7.70812	-5.20579	IRR	9.29877	-2.83414
2427	DRY	10.2123	-6.98664	IRR	12.43	-3.38008
2428	DRY	13.0375	-7.76826	IRR	17.7282	-3.34375
2429	DRY	10.0648	-7.17146	IRR	20.3868	-1.84609
2430	DRY	9.83808	-6.63352	IRR	21.7344	-0.0227459
2431	DRY	18.4193	-5.74984	IRR	24.8867	2.7796
2432	DRY	22.9247	-3.7764	IRR	27.12	4.31521
2433	DRY	21.3555	-4.45492	IRR	29.0115	4.12359
2434	DRY	16.6182	-6.3248	IRR	31.3109	3.66119
2435	DRY	6.35118	-4.22714	IRR	30.0162	1.89944
2436	DRY	-1.64775	-1.53548	IRR	22.043	0.351634
2437	DRY	-4.05564	0.83114	IRR	11.8934	0.411044
2438	DRY	-4.91697	4.85177	IRR	7.41433	-0.404111
2439	DRY	-6.15778	7.21603	IRR	6.98352	-2.217
2440	DRY	-4.4915	4.32824	IRR	9.28567	-3.53748
2441	DRY	1.65335	0.0354644	IRR	14.7218	-5.84012
2442	DRY	3.79616	-3.13966	IRR	14.5624	-9.62842
2443	DRY	0.988553	-7.50013	IRR	8.32709	-13.2987
2444	DRY	0.211986	-11.1498	IRR	5.03432	-16.7369
2445	DRY	3.41341	-14.8074	IRR	4.1003	-21.2618
2446	DRY	14.5008	-19.4909	IRR	5.09764	-22.9569
2447	DRY	28.2699	-24.5464	IRR	7.70365	-24.4378
2448	DRY	34.452	-28.8259	IRR	5.24877	-26.7314
2449	DRY	35.535	-29.6776	IRR	2.57234	-27.1695
2450	DRY	33.7394	-27.7565	IRR	2.61879	-24.9139
2451	DRY	31.9277	-24.4244	IRR	5.99465	-20.6053
2452	DRY	38.8728	-20.3194	IRR	16.3613	-13.9647
2453	DRY	44.9942	-15.5493	IRR	21.5965	-7.19933
2454	DRY	33.5297	-8.71216	IRR	19.0711	-1.61667
2455	DRY	17.6125	-0.0134861	IRR	16.2928	3.86718
2456	DRY	7.67559	13.1465	IRR	7.6088	9.58487
2457	DRY	-4.50305	27.5516	IRR	-2.67699	16.9043
2458	DRY	-14.2048	37.8089	IRR	-8.59587	24.9214
2459	DRY	-21.407	45.8108	IRR	-16.8127	30.0303
2460	DRY	-32.8725	50.3796	IRR	-25.8031	31.4653
2461	DRY	-41.1905	51.4131	IRR	-28.1943	31.6222
2462	DRY	-36.2716	49.0422	IRR	-24.9257	31.0136
2463	DRY	-28.0501	44.1049	IRR	-22.2666	30.5797
2464	DRY	-31.389	38.6097	IRR	-21.5547	30.7429
2465	DRY	-37.8762	30.5705	IRR	-19.0439	29.5296
2466	DRY	-39.4675	20.1317	IRR	-18.1308	26.4694
2467	DRY	-38.7907	10.5471	IRR	-21.0665	21.9235
2468	DRY	-34.7574	2.73225	IRR	-20.1849	17.3851
2469	DRY	-31.2059	-5.89668	IRR	-21.0022	9.47499
2470	DRY	-31.0123	-13.5997	IRR	-25.3959	2.22738
2471	DRY	-31.2151	-20.3585	IRR	-21.4122	-2.28703
2472	DRY	-30.3907	-29.9799	IRR	-19.8161	-6.67411
2473	DRY	-32.7912	-38.3282	IRR	-20.1888	-9.88239
2474	DRY	-44.8178	-41.9534	IRR	-20.4519	-12.7113
2475	DRY	-63.9518	-44.7981	IRR	-33.1261	-16.4653
2476	DRY	-89.3413	-48.2795	IRR	-53.536	-18.0302
2477	DRY	-107.567	-48.8389	IRR	-70.0072	-20.1067
2478	DRY	-114.557	-44.1806	IRR	-90.5463	-25.9828
2479	DRY	-124.991	-38.7968	IRR	-104.056	-30.6268
2480	DRY	-135.54	-32.6347	IRR	-99.9255	-34.5461
2481	DRY	-138.774	-26.6931	IRR	-98.8766	-38.9794
2482	DRY	-139.039	-25.3345	IRR	-103.57	-39.2556
2483	DRY	-130.628	-25.319	IRR	-99.0547	-36.9959
2484	DRY	-111.345	-24.129	IRR	-95.2344	-37.0303
2485	DRY	-103.416	-22.7371	IRR	-98.9726	-36.0992
2486	DRY	-110.899	-24.1506	IRR	-96.5961	-32.742
2487	DRY	-110.135	-26.0386	IRR	-98.8318	-30.9922
2488	DRY	-101.868	-23.0997	IRR	-121.872	-31.1009
2489	DRY	-77.9875	-22.8979	IRR	-119.414	-28.9683
